# Supplementary material for: Bis(tetra­phenyl­phospho­nium) tetra­chlorido­cobaltate(II)
Source: Acta Crystallogr Sect E Struct Rep Online. 2014 May 21;70(Pt 6):m229–30. doi: 10.1107/S1600536814011210 (PMC4051096; doi:10.1107/S1600536814011210)
Supplement: Supplementary file 1 [file e-70-0m229-sup1.cif]

##############################################################################
#                                                                            #
# This CIF contains the data in a paper accepted for publication in          #
# Acta Crystallographica Section E. It conforms to the requirements of       #
# Notes for Authors for Acta Crystallographica Section E, and has been       #
# peer reviewed under the auspices of the IUCr Commission on Journals.       #
#                                                                            #
# Full details of the Crystallographic Information File format               #
# are given in the paper "The Crystallographic Information File (CIF):       #
# a New Standard Archive File for Crystallography" by S. R. Hall, F. H.      #
# Allen and I. D. Brown [Acta Cryst. (1991), A47, 655-685].                  #
#                                                                            #
# The current version of the core CIF dictionary is obtainable from          #
# ftp://ftp.iucr.org/pub/cif_core.dic.                                       #
#                                                                            #
# Software is freely available for graphical display of the structure(s)     #
# in this CIF. For information consult the CIF software page                 #
# http://www.iucr.org/resources/cif/software.                                #
#                                                                            #
# This file may be used for bona fide research purposes within the           #
# scientific community so long as proper attribution is given to the journal # 
# article from which it was obtained.                                        #
#                                                                            #
##############################################################################
data_global
_audit_creation_method     'WinGX routine-INITIALISE'
_journal_date_recd_electronic     2014-05-07
_journal_date_accepted     2014-05-15
_journal_name_full     'Acta Crystallographica, Section E'
_journal_year     2014
_journal_volume     70
_journal_issue      6
_journal_page_first     m229
_journal_page_last     m230
_journal_paper_category     QM
_journal_paper_doi     10.1107/S1600536814011210
_journal_coeditor_code     XU5791
_publ_contact_author_name     'Lamia, Bendjeddou'
_publ_contact_author_address
;
Unit\'e de recherche Chimie de l'environnement et mol\'eculaire, structurale
'CHEMS', Facult\'e des Sciences Exactes,Campus Chaabet Ersas, Universit\'e
Constantine I, 25000 Constantine, Alg\'erie
;
_publ_contact_author_email     'Lamia_bendjeddou@yahoo.fr'
_publ_contact_author_fax     '00 (213) 31 61 46 44'
_publ_contact_author_phone     '00 (213) 31 61 46 44'
_publ_section_title
;
Bis(tetraphenylphosphonium) tetrachloridocobaltate(II)
;
loop_
    _publ_author_name
    _publ_author_address
    'Ouahida, Zeghouan'
;\
Unit\'e de Recherche Chimie de l'Environnement et Mol\'eculaire Structurale \
(CHEMS)
Facult\'e des Sciences Exactes
Campus Chaabet Ersas,
Universit\'e Constantine I
25000 Constantine
Algeria
;
    'Hadjadj, Nnasreddine'
;\
Unit\'e de Recherche Chimie de l'Environnement et Mol\'eculaire Structurale \
(CHEMS)
Facult\'e des Sciences Exactes
Campus Chaabet Ersas,
Universit\'e Constantine I
25000 Constantine
Algeria
;
    'Guenifa, Fatiha'
;\
Unit\'e de Recherche Chimie de l'Environnement et Mol\'eculaire Structurale \
(CHEMS)
Facult\'e des Sciences Exactes
Campus Chaabet Ersas,
Universit\'e Constantine I
25000 Constantine
Algeria
;
    'Bendjeddou, Lamia'
;\
Unit\'e de Recherche Chimie de l'Environnement et Mol\'eculaire Structurale \
(CHEMS)
Facult\'e des Sciences Exactes
Campus Chaabet Ersas,
Universit\'e Constantine I
25000 Constantine
Algeria
;
    'Merazig, Hocine'
;\
Unit\'e de Recherche Chimie de l'Environnement et Mol\'eculaire Structurale \
(CHEMS)
Facult\'e des Sciences Exactes
Campus Chaabet Ersas,
Universit\'e Constantine I
25000 Constantine
Algeria
;
_publ_section_synopsis     .
data_I
_database_code_depnum_ccdc_archive     'CCDC 1003287'
_chemical_name_systematic
;
Bis(tetraphenylphosphonium) tetrachloridocobaltate(II)
;
_chemical_name_common     'Bis(tetraphenylphosphonium) tetrachlorocobaltate(II)'
_chemical_formula_moiety     '2(C24 H20 P +), Cl4 Co 2-'
_chemical_formula_sum     'C48 H40 Cl4 Co P2'
_chemical_formula_iupac     '(C24 H20 P)2 [Co Cl4]'
_chemical_formula_weight     879.46
_chemical_melting_point     ?
_symmetry_cell_setting     monoclinic
_symmetry_space_group_name_H-M     'C 2/c'
_symmetry_space_group_name_Hall     '-C 2yc'
loop_
    _symmetry_equiv_pos_site_id
    _symmetry_equiv_pos_as_xyz
    1 x,y,z
    2 -x,y,1/2-z
    3 -x,-y,-z
    4 x,-y,1/2+z
    5 1/2+x,1/2+y,z
    6 1/2-x,1/2+y,1/2-z
    7 1/2-x,1/2-y,-z
    8 1/2+x,1/2-y,1/2+z
_cell_length_a     10.9154(4)
_cell_length_b     19.2514(6)
_cell_length_c     20.1826(7)
_cell_angle_alpha     90
_cell_angle_beta     91.008(2)
_cell_angle_gamma     90
_cell_volume     4240.4(3)
_cell_formula_units_Z     4
_cell_measurement_reflns_used     1536
_cell_measurement_theta_min     3.23
_cell_measurement_theta_max     25.05
_cell_measurement_temperature     293(2)
_exptl_crystal_description     ' prism'
_exptl_crystal_colour     ' pink'
_exptl_crystal_size_max     0.2
_exptl_crystal_size_mid     0.1
_exptl_crystal_size_min     0.08
_exptl_crystal_density_diffrn     1.378
_exptl_crystal_density_method     'not measured'
_exptl_crystal_F_000     1812
_exptl_absorpt_coefficient_mu     0.766
_exptl_absorpt_correction_type     none
_diffrn_ambient_temperature     293(2)
_diffrn_radiation_type     'MoK\a'
_diffrn_radiation_wavelength     0.71073
_diffrn_radiation_source     'fine-focus sealed tube'
_diffrn_radiation_monochromator     'graphite'
_diffrn_measurement_device     'Bruker APEXII'
_diffrn_measurement_method     \f
_diffrn_detector_area_resol_mean     ?
_diffrn_reflns_number     12226
_diffrn_reflns_av_R_equivalents     0.0275
_diffrn_reflns_theta_min     2.02
_diffrn_reflns_theta_max     25.05
_diffrn_reflns_theta_full     25.05
_diffrn_measured_fraction_theta_max     0.996
_diffrn_measured_fraction_theta_full     0.996
_diffrn_reflns_limit_h_min     -12
_diffrn_reflns_limit_h_max     12
_diffrn_reflns_limit_k_min     -22
_diffrn_reflns_limit_k_max     22
_diffrn_reflns_limit_l_min     -24
_diffrn_reflns_limit_l_max     22
_diffrn_standards_number     0
_diffrn_standards_interval_count     0
_diffrn_standards_interval_time     0
_diffrn_standards_decay_%     0
_refine_special_details
;
Refinement of <i>F</i>^2^ against ALL reflections. The weighted <i>R</i>-factor
<i>wR</i> and goodness of fit <i>S</i> are based on <i>F</i>^2^, conventional
<i>R</i>-factors <i>R</i> are based on <i>F</i>, with <i>F</i> set to zero for
negative <i>F</i>^2^. The threshold expression of <i>F</i>^2^ >
\s(<i>F</i>^2^) is used only for calculating <i>R</i>-factors(gt) <i>etc</i>.
and is not relevant to the choice of reflections for refinement.
<i>R</i>-factors based on <i>F</i>^2^ are statistically about twice as large
as those based on <i>F</i>, and <i>R</i>- factors based on ALL data will be
even larger.
;
_reflns_number_total     3748
_reflns_number_gt     3180
_reflns_threshold_expression     I>2sigma(I)
_refine_ls_structure_factor_coef     Fsqd
_refine_ls_matrix_type     full
_refine_ls_R_factor_all     0.0391
_refine_ls_R_factor_gt     0.0302
_refine_ls_wR_factor_ref     0.0836
_refine_ls_goodness_of_fit_ref     1.037
_refine_ls_restrained_S_all     1.037
_refine_ls_number_reflns     3748
_refine_ls_number_parameters     249
_refine_ls_number_restraints     0
_refine_ls_hydrogen_treatment     constr
_refine_ls_weighting_scheme     calc
_refine_ls_weighting_details
         'calc w=1/[\s^2^(Fo^2^)+(0.0401P)^2^+6.1572P] where P=(Fo^2^+2Fc^2^)/3'
_refine_ls_shift/su_max     0.001
_refine_ls_shift/su_mean     0
_refine_diff_density_max     1.509
_refine_diff_density_min     -0.215
_refine_ls_extinction_method     none
_refine_ls_extinction_coef     ?
loop_
    _atom_type_symbol
    _atom_type_description
    _atom_type_scat_dispersion_real
    _atom_type_scat_dispersion_imag
    _atom_type_scat_source
    P P 0.1023 0.0942 'International Tables Vol C Tables 4.2.6.8 and 6.1.1.4'
    Co Co 0.3494 0.9721 'International Tables Vol C Tables 4.2.6.8 and 6.1.1.4'
    Cl Cl 0.1484 0.1585 'International Tables Vol C Tables 4.2.6.8 and 6.1.1.4'
    H H 0.0000 0.0000 'International Tables Vol C Tables 4.2.6.8 and 6.1.1.4'
    C C 0.0033 0.0016 'International Tables Vol C Tables 4.2.6.8 and 6.1.1.4'
_computing_data_collection     'APEX2 (Bruker, 2006)'
_computing_cell_refinement     'SAINT (Bruker, 2006)'
_computing_data_reduction     'SAINT (Bruker, 2006)'
_computing_structure_solution     'SIR2002 (Burla <i>et al.</i>, 2003)'
_computing_structure_refinement     'SHELXL97 (Sheldrick, 2008)'
_computing_molecular_graphics     'ORTEP-3 for Windows (Farrugia, 2012)'
_computing_publication_material
;
WinGX (Farrugia, 2012), Mercury (Macrae <i>et al.</i>, 2006) and
POVRay
(Persistence of Vision Team, 2004)
;
loop_
    _atom_site_type_symbol
    _atom_site_label
    _atom_site_fract_x
    _atom_site_fract_y
    _atom_site_fract_z
    _atom_site_U_iso_or_equiv
    _atom_site_thermal_displace_type
    _atom_site_calc_flag
    _atom_site_refinement_flags
    _atom_site_occupancy
    P P1 0.41273(5) 0.36748(3) 0.07765(3) 0.0200(2) Uani . . 1.000
    C C1 0.3837(2) 0.29974(11) 0.13639(11) 0.0233(7) Uani . . 1.000
    C C2 0.3155(2) 0.31597(12) 0.19182(11) 0.0308(7) Uani . . 1.000
    C C3 0.2894(3) 0.26481(13) 0.23755(13) 0.0376(8) Uani . . 1.000
    C C4 0.3336(2) 0.19823(12) 0.22924(12) 0.0355(8) Uani . . 1.000
    C C5 0.4026(2) 0.18228(12) 0.17495(12) 0.0335(8) Uani . . 1.000
    C C6 0.4272(2) 0.23227(11) 0.12800(12) 0.0290(7) Uani . . 1.000
    C C7 0.5226(2) 0.33873(11) 0.01785(11) 0.0238(7) Uani . . 1.000
    C C8 0.6408(2) 0.36542(13) 0.01635(12) 0.0291(7) Uani . . 1.000
    C C9 0.7214(2) 0.34138(14) -0.03052(13) 0.0375(8) Uani . . 1.000
    C C10 0.6855(2) 0.29065(13) -0.07487(12) 0.0370(8) Uani . . 1.000
    C C11 0.5686(3) 0.26452(12) -0.07432(12) 0.0363(8) Uani . . 1.000
    C C12 0.4866(2) 0.28862(12) -0.02847(12) 0.0314(7) Uani . . 1.000
    C C13 0.27533(19) 0.39129(10) 0.03328(10) 0.0199(6) Uani . . 1.000
    C C14 0.2858(2) 0.42599(12) -0.02717(11) 0.0272(7) Uani . . 1.000
    C C15 0.1824(2) 0.44748(12) -0.06129(11) 0.0297(7) Uani . . 1.000
    C C16 0.0676(2) 0.43485(12) -0.03560(11) 0.0269(7) Uani . . 1.000
    C C17 0.0570(2) 0.40171(12) 0.02446(11) 0.0271(7) Uani . . 1.000
    C C18 0.1604(2) 0.38005(11) 0.05921(11) 0.0232(7) Uani . . 1.000
    C C19 0.47179(19) 0.44088(11) 0.12202(10) 0.0205(6) Uani . . 1.000
    C C20 0.4177(2) 0.50598(11) 0.11488(11) 0.0226(6) Uani . . 1.000
    C C21 0.4699(2) 0.56215(12) 0.14713(11) 0.0289(7) Uani . . 1.000
    C C22 0.5746(2) 0.55408(13) 0.18543(11) 0.0304(7) Uani . . 1.000
    C C23 0.6265(2) 0.48956(14) 0.19401(11) 0.0315(8) Uani . . 1.000
    C C24 0.5750(2) 0.43278(13) 0.16272(11) 0.0280(7) Uani . . 1.000
    Co Co1 0.00000 0.45721(2) 0.25000 0.02020(10)
                                                Uani . . 1.000
    Cl Cl1 0.10790(5) 0.38813(3) 0.32242(3) 0.0338(2) Uani . . 1.000
    Cl Cl2 0.12506(5) 0.52482(3) 0.18779(3) 0.0267(2) Uani . . 1.000
    H H2 0.28760 0.36110 0.19810 0.0370 Uiso calc R 1.000
    H H3 0.24190 0.27530 0.27400 0.0450 Uiso calc R 1.000
    H H4 0.31670 0.16410 0.26040 0.0430 Uiso calc R 1.000
    H H5 0.43290 0.13750 0.16980 0.0400 Uiso calc R 1.000
    H H6 0.47250 0.22100 0.09090 0.0350 Uiso calc R 1.000
    H H8 0.66550 0.39920 0.04670 0.0350 Uiso calc R 1.000
    H H9 0.80030 0.35960 -0.03210 0.0450 Uiso calc R 1.000
    H H10 0.74100 0.27400 -0.10550 0.0440 Uiso calc R 1.000
    H H11 0.54480 0.23060 -0.10480 0.0440 Uiso calc R 1.000
    H H12 0.40700 0.27140 -0.02840 0.0380 Uiso calc R 1.000
    H H14 0.36280 0.43460 -0.04440 0.0330 Uiso calc R 1.000
    H H15 0.18950 0.47050 -0.10160 0.0360 Uiso calc R 1.000
    H H16 -0.00230 0.44880 -0.05900 0.0320 Uiso calc R 1.000
    H H17 -0.02010 0.39380 0.04180 0.0330 Uiso calc R 1.000
    H H18 0.15280 0.35800 0.09990 0.0280 Uiso calc R 1.000
    H H20 0.34740 0.51150 0.08870 0.0270 Uiso calc R 1.000
    H H21 0.43410 0.60580 0.14300 0.0350 Uiso calc R 1.000
    H H22 0.61050 0.59260 0.20570 0.0360 Uiso calc R 1.000
    H H23 0.69600 0.48430 0.22080 0.0380 Uiso calc R 1.000
    H H24 0.60930 0.38900 0.16880 0.0340 Uiso calc R 1.000
loop_
    _atom_site_aniso_label
    _atom_site_aniso_U_11
    _atom_site_aniso_U_22
    _atom_site_aniso_U_33
    _atom_site_aniso_U_12
    _atom_site_aniso_U_13
    _atom_site_aniso_U_23
    P1 0.0206(3) 0.0189(3) 0.0205(3) 0.0001(2) 0.0001(2) -0.0013(2)
    C1 0.0266(12) 0.0210(11) 0.0222(11) -0.0004(9) -0.0037(9) 0.0011(9)
    C2 0.0441(14) 0.0228(12) 0.0255(12) 0.0057(11) 0.0025(11) 0.0007(9)
    C3 0.0528(16) 0.0346(14) 0.0256(13) 0.0020(12) 0.0065(12) 0.0037(11)
    C4 0.0484(15) 0.0275(13) 0.0303(13) -0.0040(11) -0.0064(12) 0.0096(10)
    C5 0.0454(15) 0.0187(11) 0.0361(14) 0.0038(11) -0.0070(12) 0.0010(10)
    C6 0.0324(13) 0.0255(12) 0.0291(12) 0.0037(10) -0.0013(10) -0.0025(10)
    C7 0.0272(12) 0.0207(11) 0.0235(11) 0.0042(9) 0.0018(9) 0.0013(9)
    C8 0.0240(12) 0.0355(13) 0.0279(12) 0.0022(10) -0.0009(10) 0.0005(10)
    C9 0.0236(12) 0.0548(16) 0.0343(14) 0.0069(12) 0.0030(11) 0.0031(12)
    C10 0.0404(15) 0.0422(15) 0.0286(13) 0.0170(12) 0.0101(11) 0.0036(11)
    C11 0.0554(17) 0.0254(12) 0.0284(13) 0.0060(12) 0.0080(12) -0.0034(10)
    C12 0.0372(13) 0.0252(12) 0.0319(13) -0.0035(10) 0.0056(11) -0.0036(10)
    C13 0.0212(11) 0.0186(10) 0.0199(11) -0.0011(9) -0.0018(9) -0.0027(8)
    C14 0.0239(12) 0.0340(13) 0.0237(12) -0.0033(10) 0.0031(9) 0.0040(10)
    C15 0.0342(13) 0.0345(13) 0.0203(11) -0.0004(11) 0.0002(10) 0.0061(10)
    C16 0.0260(12) 0.0286(12) 0.0258(12) 0.0038(10) -0.0048(10) -0.0033(10)
    C17 0.0216(11) 0.0317(12) 0.0282(12) -0.0009(10) 0.0035(9) -0.0010(10)
    C18 0.0256(12) 0.0248(11) 0.0192(11) -0.0028(9) 0.0024(9) 0.0018(9)
    C19 0.0200(11) 0.0219(11) 0.0198(11) -0.0015(9) 0.0036(9) -0.0025(9)
    C20 0.0238(11) 0.0233(11) 0.0208(11) -0.0014(9) 0.0035(9) 0.0007(9)
    C21 0.0395(14) 0.0207(11) 0.0268(12) -0.0033(10) 0.0079(11) -0.0002(9)
    C22 0.0354(13) 0.0335(13) 0.0225(12) -0.0165(11) 0.0072(10) -0.0080(10)
    C23 0.0228(12) 0.0483(15) 0.0235(12) -0.0042(11) -0.0001(10) -0.0070(11)
    C24 0.0253(12) 0.0324(13) 0.0262(12) 0.0054(10) -0.0016(10) -0.0036(10)
    Co1 0.0188(2) 0.0189(2) 0.0231(2) 0.0000 0.0029(2) 0.0000
    Cl1 0.0315(3) 0.0335(3) 0.0367(3) 0.0084(3) 0.0074(3) 0.0151(3)
    Cl2 0.0234(3) 0.0296(3) 0.0270(3) -0.0035(2) 0.0015(2) 0.0071(2)
_geom_special_details
;
Bond distances, angles <i>etc</i>. have been calculated using the rounded
fractional coordinates. All e.s.d.'s are estimated from the variances of the
(full) variance-covariance matrix. The cell e.s.d.'s are taken into account in
the estimation of distances, angles and torsion angles
;
loop_
    _geom_bond_atom_site_label_1
    _geom_bond_atom_site_label_2
    _geom_bond_site_symmetry_1
    _geom_bond_site_symmetry_2
    _geom_bond_distance
    _geom_bond_publ_flag
    Co1 Cl2 . . 2.2791(6) yes
    Co1 Cl1 . 2_555 2.2873(6) .
    Co1 Cl1 . . 2.2873(6) yes
    Co1 Cl2 . 2_555 2.2791(6) .
    P1 C1 . . 1.794(2) .
    P1 C7 . . 1.803(2) .
    P1 C13 . . 1.793(2) .
    P1 C19 . . 1.787(2) .
    C1 C6 . . 1.394(3) no
    C1 C2 . . 1.390(3) no
    C2 C3 . . 1.383(3) no
    C3 C4 . . 1.381(3) no
    C4 C5 . . 1.375(3) no
    C5 C6 . . 1.380(3) no
    C7 C8 . . 1.390(3) no
    C7 C12 . . 1.395(3) no
    C8 C9 . . 1.383(3) no
    C9 C10 . . 1.377(4) no
    C10 C11 . . 1.372(4) no
    C11 C12 . . 1.379(4) no
    C13 C14 . . 1.397(3) no
    C13 C18 . . 1.385(3) no
    C14 C15 . . 1.375(3) no
    C15 C16 . . 1.386(3) no
    C16 C17 . . 1.376(3) no
    C17 C18 . . 1.383(3) no
    C19 C24 . . 1.391(3) no
    C19 C20 . . 1.392(3) no
    C20 C21 . . 1.380(3) no
    C21 C22 . . 1.377(3) no
    C22 C23 . . 1.375(4) no
    C23 C24 . . 1.377(3) no
    C2 H2 . . 0.9301 no
    C3 H3 . . 0.9296 no
    C4 H4 . . 0.9302 no
    C5 H5 . . 0.9298 no
    C6 H6 . . 0.9302 no
    C8 H8 . . 0.9301 no
    C9 H9 . . 0.9310 no
    C10 H10 . . 0.9301 no
    C11 H11 . . 0.9310 no
    C12 H12 . . 0.9300 no
    C14 H14 . . 0.9301 no
    C15 H15 . . 0.9309 no
    C16 H16 . . 0.9299 no
    C17 H17 . . 0.9297 no
    C18 H18 . . 0.9295 no
    C20 H20 . . 0.9301 no
    C21 H21 . . 0.9299 no
    C22 H22 . . 0.9302 no
    C23 H23 . . 0.9293 no
    C24 H24 . . 0.9295 no
loop_
    _geom_angle_atom_site_label_1
    _geom_angle_atom_site_label_2
    _geom_angle_atom_site_label_3
    _geom_angle_site_symmetry_1
    _geom_angle_site_symmetry_2
    _geom_angle_site_symmetry_3
    _geom_angle
    _geom_angle_publ_flag
    Cl1 Co1 Cl2 . . . 112.17(2) .
    Cl1 Co1 Cl1 . . 2_555 108.90(3) .
    Cl1 Co1 Cl2 . . 2_555 106.66(2) .
    Cl1 Co1 Cl2 2_555 . . 106.66(2) .
    Cl2 Co1 Cl2 . . 2_555 110.35(3) .
    Cl1 Co1 Cl2 2_555 . 2_555 112.17(2) .
    C13 P1 C19 . . . 109.84(10) .
    C1 P1 C19 . . . 108.05(10) .
    C1 P1 C7 . . . 110.27(10) .
    C1 P1 C13 . . . 111.10(10) .
    C7 P1 C13 . . . 107.73(10) .
    C7 P1 C19 . . . 109.86(10) .
    P1 C1 C6 . . . 122.16(17) .
    P1 C1 C2 . . . 118.14(17) .
    C2 C1 C6 . . . 119.7(2) no
    C1 C2 C3 . . . 119.8(2) no
    C2 C3 C4 . . . 120.2(2) no
    C3 C4 C5 . . . 120.1(2) no
    C4 C5 C6 . . . 120.5(2) no
    C1 C6 C5 . . . 119.7(2) no
    P1 C7 C8 . . . 121.99(17) .
    P1 C7 C12 . . . 118.55(17) .
    C8 C7 C12 . . . 119.5(2) no
    C7 C8 C9 . . . 119.6(2) no
    C8 C9 C10 . . . 120.3(2) no
    C9 C10 C11 . . . 120.6(2) no
    C10 C11 C12 . . . 119.8(2) no
    C7 C12 C11 . . . 120.3(2) no
    C14 C13 C18 . . . 119.55(19) no
    P1 C13 C18 . . . 121.79(16) .
    P1 C13 C14 . . . 118.54(16) .
    C13 C14 C15 . . . 120.1(2) no
    C14 C15 C16 . . . 120.0(2) no
    C15 C16 C17 . . . 120.1(2) no
    C16 C17 C18 . . . 120.4(2) no
    C13 C18 C17 . . . 119.9(2) no
    P1 C19 C24 . . . 119.24(17) .
    P1 C19 C20 . . . 120.76(16) .
    C20 C19 C24 . . . 120.0(2) no
    C19 C20 C21 . . . 119.1(2) no
    C20 C21 C22 . . . 120.5(2) no
    C21 C22 C23 . . . 120.6(2) no
    C22 C23 C24 . . . 119.7(2) no
    C19 C24 C23 . . . 120.1(2) no
    C3 C2 H2 . . . 120.17 no
    C1 C2 H2 . . . 120.06 no
    C2 C3 H3 . . . 119.85 no
    C4 C3 H3 . . . 119.91 no
    C3 C4 H4 . . . 119.98 no
    C5 C4 H4 . . . 119.92 no
    C6 C5 H5 . . . 119.72 no
    C4 C5 H5 . . . 119.80 no
    C1 C6 H6 . . . 120.13 no
    C5 C6 H6 . . . 120.17 no
    C7 C8 H8 . . . 120.18 no
    C9 C8 H8 . . . 120.26 no
    C10 C9 H9 . . . 119.85 no
    C8 C9 H9 . . . 119.83 no
    C9 C10 H10 . . . 119.68 no
    C11 C10 H10 . . . 119.72 no
    C12 C11 H11 . . . 120.17 no
    C10 C11 H11 . . . 120.04 no
    C7 C12 H12 . . . 119.84 no
    C11 C12 H12 . . . 119.90 no
    C13 C14 H14 . . . 120.00 no
    C15 C14 H14 . . . 119.88 no
    C16 C15 H15 . . . 120.01 no
    C14 C15 H15 . . . 120.04 no
    C15 C16 H16 . . . 119.90 no
    C17 C16 H16 . . . 120.01 no
    C16 C17 H17 . . . 119.87 no
    C18 C17 H17 . . . 119.73 no
    C17 C18 H18 . . . 120.08 no
    C13 C18 H18 . . . 120.05 no
    C19 C20 H20 . . . 120.40 no
    C21 C20 H20 . . . 120.54 no
    C20 C21 H21 . . . 119.77 no
    C22 C21 H21 . . . 119.71 no
    C23 C22 H22 . . . 119.70 no
    C21 C22 H22 . . . 119.73 no
    C22 C23 H23 . . . 120.14 no
    C24 C23 H23 . . . 120.18 no
    C23 C24 H24 . . . 119.93 no
    C19 C24 H24 . . . 119.98 no
loop_
    _geom_hbond_atom_site_label_D
    _geom_hbond_atom_site_label_H
    _geom_hbond_atom_site_label_A
    _geom_hbond_site_symmetry_A
    _geom_hbond_distance_DH
    _geom_hbond_distance_HA
    _geom_hbond_distance_DA
    _geom_hbond_angle_DHA
    _geom_hbond_publ_flag
    C3 H3 Cl1 . 0.93 2.80 3.552(3) 138 yes
    C11 H11 Cl1 8_554 0.93 2.81 3.633(2) 148 yes
    C23 H23 Cl2 2_655 0.93 2.77 3.644(2) 156 yes
    C14 H14 Cg4 3_665 0.93 2.88 3.650(2) 141 y
    C21 H21 Cg2 3_665 0.93 2.79 3.446(2) 129 y
_iucr_refine_instructions_details
;
TITL scan_0m in C 2/c
CELL  0.71073  10.9154  19.2514  20.1826   90.000   91.008   90.000
ZERR     9.00   0.0004   0.0006   0.0007    0.000    0.002    0.000
LATT   7
SYMM  - X,   Y, 1/2 - Z
SFAC  C    H    P    CL   CO   O
UNIT  192  160  8    16   4    0
MERG   2
OMIT     0   2   0
FMAP   2
PLAN   25
ACTA
L.S.   8
WGHT    0.040100    6.156800
FVAR       0.22327
CO1   5    0.000000    0.542793    0.750000    10.50000    0.01879    0.01895 =
         0.02308    0.00000    0.00288    0.00000
P1    3    0.412727    0.632517    0.577648    11.00000    0.02064    0.01892 =
         0.02047    0.00127    0.00006   -0.00005
CL2   4    0.125064    0.475184    0.687787    11.00000    0.02344    0.02964 =
         0.02700   -0.00706    0.00151    0.00354
CL1   4    0.107904    0.611865    0.822424    11.00000    0.03151    0.03346 =
         0.03672   -0.01510    0.00735   -0.00840
C18   1    0.160434    0.619950    0.559215    11.00000    0.02565    0.02478 =
         0.01920   -0.00184    0.00238    0.00282
AFIX  43
H18   2    0.152813    0.642017    0.599925    11.00000   -1.20000
AFIX   0
C12   1    0.486573    0.711380    0.471530    11.00000    0.03724    0.02522 =
         0.03189    0.00363    0.00561    0.00347
AFIX  43
H12   2    0.406969    0.728598    0.471562    11.00000   -1.20000
AFIX   0
C21   1    0.469888    0.437849    0.647127    11.00000    0.03950    0.02067 =
         0.02682    0.00023    0.00793    0.00325
AFIX  43
H21   2    0.434083    0.394196    0.642955    11.00000   -1.20000
AFIX   0
C20   1    0.417687    0.494024    0.614878    11.00000    0.02376    0.02331 =
         0.02076   -0.00071    0.00346    0.00136
AFIX  43
H20   2    0.347350    0.488458    0.588743    11.00000   -1.20000
AFIX   0
C19   1    0.471789    0.559117    0.622020    11.00000    0.01996    0.02187 =
         0.01981    0.00248    0.00359    0.00152
C16   1    0.067646    0.565150    0.464397    11.00000    0.02597    0.02858 =
         0.02584    0.00330   -0.00480   -0.00376
AFIX  43
H16   2   -0.002316    0.551215    0.441029    11.00000   -1.20000
AFIX   0
C22   1    0.574571    0.445919    0.685433    11.00000    0.03544    0.03347 =
         0.02250    0.00801    0.00717    0.01649
AFIX  43
H22   2    0.610471    0.407395    0.705677    11.00000   -1.20000
AFIX   0
C17   1    0.057050    0.598294    0.524457    11.00000    0.02161    0.03168 =
         0.02817    0.00103    0.00349    0.00095
AFIX  43
H17   2   -0.020124    0.606169    0.541760    11.00000   -1.20000
AFIX   0
C6    1    0.427156    0.767726    0.628004    11.00000    0.03242    0.02555 =
         0.02906    0.00247   -0.00130   -0.00373
AFIX  43
H6    2    0.472506    0.779004    0.590936    11.00000   -1.20000
AFIX   0
C13   1    0.275326    0.608710    0.533281    11.00000    0.02120    0.01863 =
         0.01993    0.00274   -0.00183    0.00112
C2    1    0.315547    0.684033    0.691821    11.00000    0.04411    0.02278 =
         0.02552   -0.00068    0.00249   -0.00572
AFIX  43
H2    2    0.287601    0.638921    0.698134    11.00000   -1.20000
AFIX   0
C8    1    0.640816    0.634575    0.516349    11.00000    0.02400    0.03551 =
         0.02793   -0.00047   -0.00088   -0.00222
AFIX  43
H8    2    0.665549    0.600771    0.546663    11.00000   -1.20000
AFIX   0
C5    1    0.402564    0.817716    0.674955    11.00000    0.04540    0.01871 =
         0.03606   -0.00099   -0.00699   -0.00378
AFIX  43
H5    2    0.432862    0.862510    0.669834    11.00000   -1.20000
AFIX   0
C4    1    0.333592    0.801766    0.729244    11.00000    0.04841    0.02747 =
         0.03032   -0.00965   -0.00640    0.00400
AFIX  43
H4    2    0.316676    0.835869    0.760412    11.00000   -1.20000
AFIX   0
C9    1    0.721444    0.658620    0.469477    11.00000    0.02363    0.05484 =
         0.03427   -0.00305    0.00303   -0.00686
AFIX  43
H9    2    0.800283    0.640450    0.467903    11.00000   -1.20000
AFIX   0
C24   1    0.575031    0.567224    0.662721    11.00000    0.02525    0.03239 =
         0.02616    0.00363   -0.00164   -0.00537
AFIX  43
H24   2    0.609329    0.611034    0.668799    11.00000   -1.20000
AFIX   0
C15   1    0.182391    0.552521    0.438711    11.00000    0.03424    0.03450 =
         0.02028   -0.00612    0.00019    0.00042
AFIX  43
H15   2    0.189493    0.529533    0.398434    11.00000   -1.20000
AFIX   0
C11   1    0.568631    0.735484    0.425682    11.00000    0.05541    0.02538 =
         0.02836    0.00341    0.00803   -0.00598
AFIX  43
H11   2    0.544779    0.769355    0.395238    11.00000   -1.20000
AFIX   0
C7    1    0.522576    0.661269    0.517846    11.00000    0.02716    0.02073 =
         0.02350   -0.00129    0.00176   -0.00423
C10   1    0.685497    0.709347    0.425132    11.00000    0.04042    0.04225 =
         0.02860   -0.00359    0.01006   -0.01698
AFIX  43
H10   2    0.740985    0.726038    0.394523    11.00000   -1.20000
AFIX   0
C3    1    0.289417    0.735189    0.737547    11.00000    0.05280    0.03458 =
         0.02559   -0.00372    0.00651   -0.00202
AFIX  43
H3    2    0.241917    0.724710    0.774023    11.00000   -1.20000
AFIX   0
C1    1    0.383719    0.700257    0.636390    11.00000    0.02664    0.02097 =
         0.02216   -0.00109   -0.00375    0.00038
C23   1    0.626463    0.510442    0.694007    11.00000    0.02281    0.04827 =
         0.02345    0.00696   -0.00005    0.00422
AFIX  43
H23   2    0.696003    0.515717    0.720820    11.00000   -1.20000
AFIX   0
C14   1    0.285815    0.574014    0.472832    11.00000    0.02395    0.03397 =
         0.02372   -0.00399    0.00307    0.00327
AFIX  43
H14   2    0.362844    0.565437    0.455637    11.00000   -1.20000
HKLF 4
REM  scan_0m in C 2/c
REM R1 =  0.0302 for   3180 Fo > 4sig(Fo)  and  0.0391 for all   3748 data
REM    249 parameters refined using      0 restraints
END
WGHT      0.0401      6.1571
REM Highest difference peak  1.509,  deepest hole -0.215,  1-sigma level  0.058
Q1    1   0.0000  0.7720  0.7500  10.50000  0.05    1.51
Q2    1   0.4002  0.6709  0.6096  11.00000  0.05    0.34
Q3    1   0.3374  0.6195  0.5499  11.00000  0.05    0.33
Q4    1  -0.0049  0.5504  0.7019  11.00000  0.05    0.32
Q5    1   0.4727  0.6479  0.5401  11.00000  0.05    0.26
Q6    1   0.4396  0.5950  0.6066  11.00000  0.05    0.26
Q7    1   0.0639  0.6319  0.7910  11.00000  0.05    0.25
Q8    1   0.4336  0.5357  0.6286  11.00000  0.05    0.23
Q9    1   0.5214  0.6972  0.5126  11.00000  0.05    0.23
Q10   1   0.1420  0.4576  0.7295  11.00000  0.05    0.22
Q11   1   0.4985  0.5741  0.6580  11.00000  0.05    0.21
Q12   1   0.5725  0.6472  0.5108  11.00000  0.05    0.21
Q13   1   0.5377  0.5578  0.6202  11.00000  0.05    0.20
Q14   1   0.5444  0.4364  0.6504  11.00000  0.05    0.20
Q15   1   0.1587  0.5118  0.6810  11.00000  0.05    0.20
Q16   1   0.2348  0.5515  0.4672  11.00000  0.05    0.20
Q17   1   0.4947  0.6739  0.4874  11.00000  0.05    0.20
Q18   1   0.5194  0.7008  0.4356  11.00000  0.05    0.20
Q19   1   0.4261  0.7250  0.6361  11.00000  0.05    0.20
Q20   1   0.2851  0.5813  0.5140  11.00000  0.05    0.19
Q21   1   0.0804  0.5666  0.5045  11.00000  0.05    0.18
Q22   1   0.2659  0.7188  0.6992  11.00000  0.05    0.18
Q23   1   0.2780  0.6097  0.4959  11.00000  0.05    0.18
Q24   1   0.5083  0.4450  0.6806  11.00000  0.05    0.18
Q25   1   0.1332  0.5646  0.4555  11.00000  0.05    0.18
;
