# Supplementary material for: Bis(tetra­phenyl­phospho­nium) tetra­chlorido­cobaltate(II)
Source: Acta Crystallogr Sect E Struct Rep Online. 2014 May 21;70(Pt 6):m229–30. doi: 10.1107/S1600536814011210 (PMC4051096; doi:10.1107/S1600536814011210)
Supplement: Supplementary file 2 [file e-70-0m229-Isup2.hkl]

#
# h,k,l, Fc-squared, Fo-squared, sigma(Fo-squared) and status flag
#
data_I
_shelx_title ' scan_0m in C 2/c'
_shelx_refln_list_code          4
_shelx_F_calc_maximum      434.69
_exptl_crystal_F_000      1812.00
_reflns_d_resolution_high  0.8394
 
loop_
 _symmetry_equiv_pos_as_xyz
 'x, y, z'
 '-x, y, -z+1/2'
 'x+1/2, y+1/2, z'
 '-x+1/2, y+1/2, -z+1/2'
 '-x, -y, -z'
 'x, -y, z-1/2'
 '-x+1/2, -y+1/2, -z'
 'x+1/2, -y+1/2, z-1/2'
 
_cell_length_a    10.9154
_cell_length_b    19.2514
_cell_length_c    20.1826
_cell_angle_alpha  90.000
_cell_angle_beta   91.008
_cell_angle_gamma  90.000
 
_shelx_F_squared_multiplier     1.000
 
loop_
 _refln_index_h
 _refln_index_k
 _refln_index_l
 _refln_F_squared_calc
 _refln_F_squared_meas
 _refln_F_squared_sigma
 _refln_observed_status
   2   0   0    57501.83    64890.39    755.12 o
   4   0   0    24871.07    24057.33    408.82 o
   6   0   0     3037.70     2860.55     84.61 o
   8   0   0     3889.12     3755.39    181.59 o
  10   0   0    11470.86    11757.24    532.69 o
  12   0   0      431.81      442.52    154.21 o
   1   1   0      112.21       -3.11      3.11 o
   3   1   0      358.06      474.93     20.84 o
   5   1   0       16.84       45.41     18.80 o
   7   1   0    23020.40    23188.71    292.35 o
   9   1   0     2388.95     2563.74     75.98 o
  11   1   0      217.24      174.42     36.48 o
   2   2   0    25038.33    23821.59    252.81 o
   4   2   0     2235.51     2764.58     66.81 o
   6   2   0      822.02      549.08     29.71 o
   8   2   0     9072.44     8886.97    136.12 o
  10   2   0      363.90      298.94     57.68 o
  12   2   0      192.32      193.96     35.05 o
   1   3   0    16567.90    18043.72    183.57 o
   3   3   0       55.65       66.27     16.42 o
   5   3   0     9239.15    10157.17    134.49 o
   7   3   0     2467.18     2707.47     56.67 o
   9   3   0     5667.42     5842.87     95.60 o
  11   3   0       98.62      124.63     30.70 o
   0   4   0      847.58      645.06     18.27 o
   2   4   0     2092.46     2663.88     57.07 o
   4   4   0     2670.59     2856.51     52.15 o
   6   4   0     9071.11     8981.30    113.63 o
   8   4   0     1383.09     1544.11     46.87 o
  10   4   0      134.66      107.06     27.69 o
  12   4   0      539.72      528.30     47.99 o
   1   5   0     3354.78     4001.41     43.14 o
   3   5   0      409.37      350.53     27.27 o
   5   5   0       56.01       45.18     15.87 o
   7   5   0       13.10       -7.14     20.09 o
   9   5   0       80.70       25.98     24.90 o
  11   5   0      304.87      384.64     56.35 o
   0   6   0     3483.60     3959.03     70.05 o
   2   6   0     4793.39     5771.61     59.56 o
   4   6   0     9087.21    10430.10    138.89 o
   6   6   0     1781.21     1830.48     63.43 o
   8   6   0     3669.43     3568.21     66.14 o
  10   6   0      162.64      193.00     35.13 o
  12   6   0       33.73      -10.45     45.92 o
   1   7   0      129.29       45.17     14.11 o
   3   7   0      474.87      323.56     18.70 o
   5   7   0     2053.55     2444.87     53.60 o
   7   7   0      813.06      857.50     43.41 o
   9   7   0      113.75      139.18     30.15 o
  11   7   0     1262.28     1315.80     78.55 o
   0   8   0      773.68      785.29     32.87 o
   2   8   0     2703.18     2845.89     70.88 o
   4   8   0    30622.43    30646.19    329.36 o
   6   8   0    15438.37    15674.91    207.61 o
   8   8   0      573.60      588.24     36.78 o
  10   8   0        0.90      -42.97     42.97 o
  12   8   0        1.88       50.30     83.50 o
   1   9   0      224.37      269.93     25.08 o
   3   9   0      180.27       84.94     13.89 o
   5   9   0     3660.61     3694.51     68.84 o
   7   9   0      159.77      203.74     24.53 o
   9   9   0      382.90      372.61     52.58 o
  11   9   0     1628.85     1545.15    153.91 o
   0  10   0     1518.28     1571.07     60.90 o
   2  10   0    10891.01    11881.17    142.15 o
   4  10   0    16732.42    17183.20    198.42 o
   6  10   0     1021.94     1038.36     37.48 o
   8  10   0       60.25       25.64     41.96 o
  10  10   0      233.35      234.13     51.01 o
   1  11   0       82.00      111.08     20.58 o
   3  11   0      603.61      428.25     25.81 o
   5  11   0    11143.27    10753.72    152.91 o
   7  11   0     4456.53     4304.27    115.01 o
   9  11   0      845.11      911.33     69.02 o
  11  11   0      183.83      103.34     51.94 o
   0  12   0    28890.06    29792.06    509.50 o
   2  12   0     4826.47     4622.16     74.55 o
   4  12   0     1029.62     1108.62     43.12 o
   6  12   0     1566.69     1683.46     48.44 o
   8  12   0     3272.69     3326.68    107.34 o
  10  12   0     3698.99     3683.73    123.30 o
   1  13   0    23063.48    23133.14    289.73 o
   3  13   0        5.66       27.91     22.41 o
   5  13   0      159.95      182.44     26.21 o
   7  13   0     2535.67     2552.85     94.32 o
   9  13   0     3977.18     4008.10    123.42 o
   0  14   0     1441.77     1245.36     68.98 o
   2  14   0       11.92       35.07     24.10 o
   4  14   0      119.60      163.97     26.13 o
   6  14   0     1172.39     1155.77     70.32 o
   8  14   0     4973.74     4968.31    135.89 o
  10  14   0      826.52      841.91     73.93 o
   1  15   0    24684.15    23524.11    299.69 o
   3  15   0       99.44       56.38     26.80 o
   5  15   0     6150.49     6057.68    120.06 o
   7  15   0      238.37      231.72     50.03 o
   9  15   0     2641.62     2601.69    109.64 o
   0  16   0     3591.64     3455.09    114.25 o
   2  16   0      109.34       98.87     31.96 o
   4  16   0     1942.76     2014.30     56.21 o
   6  16   0     3140.85     2842.88    131.11 o
   8  16   0     3639.05     3943.58    125.51 o
   1  17   0      398.97      381.43     53.26 o
   3  17   0      141.48      137.74     31.78 o
   5  17   0      337.33      348.85     45.69 o
   7  17   0       22.42       15.25     48.79 o
   0  18   0      738.74      677.02     66.71 o
   2  18   0      866.47      874.12     85.95 o
   4  18   0     2793.00     2772.11    101.24 o
   6  18   0        9.81       -3.91     63.43 o
   8  18   0      106.92       30.63     72.22 o
   1  19   0       24.36       19.10     44.59 o
   3  19   0       71.39       49.11     46.78 o
   5  19   0       48.67      167.86     54.10 o
   7  19   0      638.53      572.28     85.68 o
   0  20   0      156.70      260.51     59.64 o
   2  20   0      247.63      176.45     52.75 o
   4  20   0     3123.29     3181.55    113.11 o
   6  20   0     1126.19     1072.59    149.18 o
   1  21   0        8.74       44.47     37.77 o
   3  21   0     3960.72     4123.63    128.94 o
   5  21   0     5690.44     6140.51    172.65 o
   0  22   0      148.25      128.63     69.06 o
   2  22   0      825.03      712.87     69.41 o
 -11   1   1      417.30      473.62     49.62 o
  -9   1   1     3513.47     3426.93     82.12 o
  -7   1   1     2581.52     2970.75     66.81 o
  -5   1   1      656.27      470.22     27.37 o
  -3   1   1      929.31     1476.68     34.52 o
   1   1   1      110.95       -2.10      2.10 o
   3   1   1    30634.21    33342.34    378.42 o
   5   1   1     1721.69     2063.35     50.84 o
   7   1   1      827.81      886.73     39.39 o
   9   1   1      371.78      293.53     44.33 o
  11   1   1      410.78      437.53     40.66 o
 -12   2   1     3393.98     3521.97    124.39 o
 -10   2   1     5286.39     5142.65    118.47 o
  -8   2   1     2651.07     2681.84     69.32 o
  -6   2   1     3941.20     3923.41     71.81 o
  -4   2   1      198.24      181.57     22.15 o
  -2   2   1     2987.69     3115.09     44.68 o
   2   2   1     5533.10     5550.73     59.46 o
   4   2   1     3873.87     4195.28     64.82 o
   6   2   1      836.18      692.45     31.54 o
   8   2   1    18496.73    18134.99    239.52 o
  10   2   1     1798.10     1920.05     81.57 o
  12   2   1       47.72       56.17     35.76 o
 -11   3   1     4451.58     4278.26     86.81 o
  -9   3   1     9520.69     9350.53    130.73 o
  -7   3   1      179.30      276.79     27.60 o
  -5   3   1     1174.60     1656.46     37.77 o
  -3   3   1     3912.73     3583.68     63.84 o
  -1   3   1      199.71       83.42      6.68 o
   1   3   1    57415.37    53349.88   1264.00 o
   3   3   1      277.41      532.58     17.71 o
   5   3   1    11233.54    11261.34    132.63 o
   7   3   1     5347.96     5074.51     78.59 o
   9   3   1        5.09      -17.67     29.29 o
  11   3   1        3.13       -4.53     33.02 o
 -12   4   1     2129.09     2174.81     76.02 o
 -10   4   1     6687.85     6825.99    108.95 o
  -8   4   1      178.48      249.91     27.78 o
  -6   4   1     2453.71     2799.88     53.26 o
  -4   4   1     1046.14     1161.15     28.60 o
  -2   4   1    12605.41    13723.36    195.92 o
   0   4   1     2990.52     3208.50     34.67 o
   2   4   1     9204.30    10028.36    112.08 o
   4   4   1    17134.82    18512.21    201.78 o
   6   4   1     2190.67     2113.18     57.68 o
   8   4   1     1993.96     2074.38     52.10 o
  10   4   1      259.21      198.90     34.83 o
  12   4   1     1928.42     1919.00     89.66 o
 -11   5   1     1718.85     1751.07     68.04 o
  -9   5   1      357.41      282.61     35.59 o
  -7   5   1      855.62      753.58     32.43 o
  -5   5   1     4110.79     4187.19     65.99 o
  -3   5   1    46056.27    47995.55    663.17 o
  -1   5   1      568.31      643.73     20.27 o
   1   5   1     7885.82     8586.62     76.07 o
   3   5   1     5972.45     6802.10     80.44 o
   5   5   1    11415.79    11743.56    156.53 o
   7   5   1     4188.77     4450.72     70.98 o
   9   5   1     1634.89     1753.42     60.49 o
  11   5   1     6055.82     6580.66    168.22 o
 -12   6   1       22.04      -23.20     51.99 o
 -10   6   1     4051.26     4236.97     94.18 o
  -8   6   1    11204.45    11157.77    144.32 o
  -6   6   1     7211.74     6667.14     91.43 o
  -4   6   1    25830.42    25334.01    305.93 o
  -2   6   1      537.77      736.17     33.68 o
   0   6   1    34354.56    36695.02    379.37 o
   2   6   1     8212.07     7703.05    104.99 o
   4   6   1    70912.88    71511.01    730.50 o
   6   6   1    18324.21    18606.99    237.97 o
   8   6   1     4528.22     4514.94    112.87 o
  10   6   1     2690.55     2870.93    161.29 o
  12   6   1     1560.44     1646.71     87.91 o
 -11   7   1      880.08     1071.96     83.22 o
  -9   7   1       12.94       11.57     23.24 o
  -7   7   1      252.26      295.03     28.60 o
  -5   7   1    32714.11    32735.38    350.78 o
  -3   7   1    31756.61    30873.75    389.10 o
  -1   7   1     1535.46     1954.99     71.21 o
   1   7   1    11859.78    13873.38    140.93 o
   3   7   1    44402.63    45484.97    472.36 o
   5   7   1    12177.46    11595.69    155.72 o
   7   7   1      206.97      232.95     26.07 o
   9   7   1      211.42      212.65     31.51 o
  11   7   1     2178.76     2309.04    101.57 o
 -12   8   1     2340.94     2386.31    104.37 o
 -10   8   1     1465.85     1328.47     75.81 o
  -8   8   1      441.25      356.85     26.16 o
  -6   8   1     3320.95     3426.89     66.30 o
  -4   8   1    36727.51    38296.74    406.33 o
  -2   8   1     9411.34     9938.72    118.66 o
   0   8   1     1804.66     1582.49     34.26 o
   2   8   1     2913.19     3406.84     52.81 o
   4   8   1     7605.89     7152.64     88.48 o
   6   8   1     7722.10     7931.94    119.33 o
   8   8   1      869.77      829.75     40.81 o
  10   8   1     3637.32     3367.23    108.86 o
  12   8   1     4750.83     4959.22    163.95 o
 -11   9   1     4630.46     4424.19    169.19 o
  -9   9   1     1779.80     1628.47     57.52 o
  -7   9   1      270.87      256.56     27.97 o
  -5   9   1     3818.85     3884.78     73.26 o
  -3   9   1     4759.53     5059.21     92.74 o
  -1   9   1     2822.07     3483.74     55.71 o
   1   9   1     1571.74     1415.10     34.03 o
   3   9   1     4812.98     4499.26     79.84 o
   5   9   1     7089.49     7100.14    107.52 o
   7   9   1      127.72      153.42     29.98 o
   9   9   1     4142.90     3936.49    120.37 o
  11   9   1      459.00      533.86     68.20 o
 -10  10   1     2481.75     2270.93    100.09 o
  -8  10   1     1917.78     1903.76     57.67 o
  -6  10   1     1018.11      991.66     52.19 o
  -4  10   1    13056.51    12405.58    151.07 o
  -2  10   1     5603.24     4743.14    111.01 o
   0  10   1     2464.74     2245.24     52.07 o
   2  10   1      685.93      868.29     30.96 o
   4  10   1     2414.39     2745.07     75.18 o
   6  10   1       11.46       39.74     23.97 o
   8  10   1     3214.06     2938.41    101.77 o
  10  10   1      974.09      778.72     67.60 o
 -11  11   1     2754.06     3031.80    143.59 o
  -9  11   1      103.73       95.30     48.34 o
  -7  11   1     2831.17     2885.42     68.11 o
  -5  11   1      810.21      869.41     66.57 o
  -3  11   1     4955.88     5013.67     77.30 o
  -1  11   1      376.59      335.13     33.69 o
   1  11   1      105.04       74.09     21.70 o
   3  11   1      577.53      625.64     67.25 o
   5  11   1     2902.47     2832.14     86.94 o
   7  11   1       74.22       41.87     40.82 o
   9  11   1      113.08       60.35     45.90 o
  11  11   1      790.45      694.72     69.54 o
 -10  12   1      750.94      887.00     74.31 o
  -8  12   1      417.46      337.69     52.74 o
  -6  12   1      531.18      457.49     30.87 o
  -4  12   1        0.27        2.86     19.75 o
  -2  12   1     2360.94     2716.22     55.42 o
   0  12   1       34.48       -0.36     20.25 o
   2  12   1     1490.58     1486.05     86.88 o
   4  12   1      483.02      534.27     30.25 o
   6  12   1       37.36       59.36     40.79 o
   8  12   1      471.95      433.48     53.92 o
  10  12   1      479.15      414.32     60.73 o
  -9  13   1     1513.12     1491.13     84.48 o
  -7  13   1     5621.72     5706.07    137.39 o
  -5  13   1      245.54      224.30     25.58 o
  -3  13   1     8700.96     8578.37    118.01 o
  -1  13   1      426.30      409.46     29.75 o
   1  13   1     5473.67     5457.48     98.37 o
   3  13   1     4282.27     4170.12     72.23 o
   5  13   1     1518.50     1399.19     59.92 o
   7  13   1      368.04      359.79     51.88 o
   9  13   1       31.05       36.09     45.43 o
 -10  14   1      635.31      615.63     68.10 o
  -8  14   1       91.87      141.57     48.70 o
  -6  14   1       85.48       28.26     41.76 o
  -4  14   1     1775.68     1843.63     58.73 o
  -2  14   1     8289.76     8461.25    117.93 o
   0  14   1     9443.51     9775.59    144.82 o
   2  14   1      488.40      585.46     37.24 o
   4  14   1    13363.71    12780.08    162.01 o
   6  14   1     1412.10     1264.37    111.77 o
   8  14   1     7167.57     7131.07    164.01 o
  10  14   1     1399.56     1441.19    110.65 o
  -9  15   1     2354.61     2511.58    106.28 o
  -7  15   1     1543.30     1486.75     81.69 o
  -5  15   1      240.66      261.61     28.74 o
  -3  15   1      261.36      392.44     49.88 o
  -1  15   1     1058.55     1063.77     43.34 o
   1  15   1    15319.18    15193.16    207.42 o
   3  15   1      154.68      164.92     29.76 o
   5  15   1     1720.99     1620.40     67.34 o
   7  15   1     3884.68     3724.46    146.46 o
   9  15   1     2637.51     2577.95    133.35 o
  -8  16   1     3771.93     3784.10    123.27 o
  -6  16   1     2204.03     1938.07     89.16 o
  -4  16   1       60.03      115.38     28.55 o
  -2  16   1      199.52      139.71     29.60 o
   0  16   1     6334.27     6079.16    109.14 o
   2  16   1     1767.28     1756.04     65.03 o
   4  16   1     1884.02     1913.62     82.92 o
   6  16   1     3747.01     3908.63    145.94 o
   8  16   1     2417.56     2487.01    131.93 o
  -7  17   1      268.87      377.22     84.17 o
  -5  17   1       13.63       54.73     38.37 o
  -3  17   1      552.05      576.79     38.49 o
  -1  17   1    15931.94    15614.04    290.64 o
   1  17   1     6988.73     6828.58    120.49 o
   3  17   1      933.94      846.64     51.00 o
   5  17   1      880.38      833.36    145.27 o
   7  17   1     2505.30     2726.61    135.18 o
  -8  18   1     3086.47     3096.99    127.41 o
  -6  18   1      133.79      137.22     45.19 o
  -4  18   1     1671.26     1869.66    100.32 o
  -2  18   1     2993.39     3028.10     79.84 o
   0  18   1      662.27      615.12     44.58 o
   2  18   1     3237.82     3320.64     83.07 o
   4  18   1      230.73      268.97     51.66 o
   6  18   1     1227.78     1390.72    104.75 o
   8  18   1      771.22      974.40    160.92 o
  -7  19   1     1429.41     1428.48     87.47 o
  -5  19   1     1416.06     1686.11     88.82 o
  -3  19   1      206.13      229.12     85.71 o
  -1  19   1      239.94      267.01     39.88 o
   1  19   1      334.57      288.63     40.38 o
   3  19   1     4609.97     4636.42    127.52 o
   5  19   1     1512.65     1410.56     85.05 o
   7  19   1       94.18       61.63    112.79 o
  -6  20   1     1928.15     1511.86     92.12 o
  -4  20   1     3316.14     3196.15    112.59 o
  -2  20   1      652.31      764.56     50.69 o
   0  20   1      180.29      204.65     39.99 o
   2  20   1        6.06      -43.21     43.21 o
   4  20   1     1785.67     1683.78     90.58 o
   6  20   1      692.79      671.71     92.36 o
  -5  21   1     1465.40     1522.91     96.95 o
  -3  21   1      117.14       86.80     53.91 o
  -1  21   1     1033.40     1126.33     60.08 o
   1  21   1        3.55       23.62     46.60 o
   3  21   1     3125.57     3339.59    118.03 o
   5  21   1     2854.74     3072.86    124.24 o
  -2  22   1     1736.67     1888.50     95.09 o
   0  22   1       90.62       89.11     42.96 o
   2  22   1       19.58       -4.79    100.84 o
 -12   0   2     1772.33     1941.21    106.73 o
 -10   0   2      315.20      419.59     78.08 o
  -8   0   2     1577.27     1616.99     83.81 o
  -6   0   2    14975.52    16426.61    301.93 o
  -4   0   2      173.68      220.73     30.39 o
  -2   0   2    86457.02    91754.43   2060.83 o
   0   0   2       87.05       -8.08      8.08 o
   2   0   2    33359.77    31768.24    981.87 o
   4   0   2    51161.70    52713.94    865.23 o
   6   0   2      203.31      380.75     37.75 o
   8   0   2    42311.88    43025.32    734.90 o
  10   0   2     9931.77     9849.90    216.32 o
  12   0   2     3362.96     3295.96    176.55 o
 -11   1   2      132.22      113.47     36.84 o
  -9   1   2    11671.65    11528.58    171.63 o
  -7   1   2     5344.84     5311.07     96.03 o
  -5   1   2      187.19      251.89     23.99 o
  -3   1   2     1018.86     1154.45     38.04 o
  -1   1   2    13960.19    13993.99    505.17 o
   1   1   2    36540.13    35371.72   1015.99 o
   3   1   2      275.57      236.92     20.14 o
   5   1   2     1334.13     1742.52     41.80 o
   7   1   2     8460.83     8946.61    131.28 o
   9   1   2    25519.68    25215.54    322.26 o
  11   1   2      623.96      582.30     65.20 o
 -12   2   2      362.39      451.16     41.54 o
 -10   2   2      834.51      898.00     50.16 o
  -8   2   2    22116.86    22119.45    286.56 o
  -6   2   2    11872.44    12023.16    216.81 o
  -4   2   2       34.79       95.38     18.28 o
  -2   2   2      331.46      106.48     12.16 o
   0   2   2    26776.86    24903.84    400.07 o
   2   2   2   170662.92   170734.92   1903.96 o
   4   2   2      102.02       58.80     19.66 o
   6   2   2      172.75      283.02     24.37 o
   8   2   2     6103.63     5747.05     99.63 o
  10   2   2     2016.15     2208.06     80.69 o
  12   2   2      135.74      169.75     46.60 o
 -11   3   2     1326.53     1310.79     53.94 o
  -9   3   2     1652.75     1566.79     52.51 o
  -7   3   2    11366.92    11223.29    142.06 o
  -5   3   2     4003.12     3385.60     55.51 o
  -3   3   2     1474.68     1645.68     36.80 o
  -1   3   2     2323.28     2419.12     29.88 o
   1   3   2    24615.64    23508.66    451.03 o
   3   3   2    17598.72    18386.08    214.58 o
   5   3   2     1600.83     1715.06     43.00 o
   7   3   2     2599.45     2713.49     63.76 o
   9   3   2     4598.82     4674.92     95.03 o
  11   3   2      680.87      774.24     50.72 o
 -12   4   2     1011.01      960.52     68.98 o
 -10   4   2     2305.18     2277.74     70.61 o
  -8   4   2    12038.73    12052.14    154.48 o
  -6   4   2    15716.28    16327.97    213.89 o
  -4   4   2      870.78      765.83     28.99 o
  -2   4   2    16295.92    16103.64    248.27 o
   0   4   2    80105.34    85295.95    783.81 o
   2   4   2     2503.72     2644.41     67.03 o
   4   4   2     2911.70     3423.69     43.54 o
   6   4   2     4981.73     4923.36    221.19 o
   8   4   2      814.47      743.41     41.26 o
  10   4   2     1727.72     1750.67     64.29 o
  12   4   2      631.19      696.70     80.57 o
 -11   5   2     1273.11     1294.25     66.17 o
  -9   5   2     1399.28     1337.49     47.53 o
  -7   5   2    10250.59    10007.53    129.50 o
  -5   5   2     9416.64     8862.46    110.62 o
  -3   5   2      203.43      179.77     29.17 o
  -1   5   2        0.27       16.59     14.51 o
   1   5   2    42130.99    43710.61    578.92 o
   3   5   2    17640.63    18172.55    261.46 o
   5   5   2      571.65      669.74     28.79 o
   7   5   2       66.04       78.74     24.48 o
   9   5   2     1534.49     1467.33     56.74 o
  11   5   2     1161.89     1320.89     75.86 o
 -12   6   2      671.73      722.45     66.59 o
 -10   6   2     5006.92     5210.22    106.31 o
  -8   6   2     2008.19     2117.98     73.34 o
  -6   6   2     1102.03      798.89     31.45 o
  -4   6   2     3823.43     4797.84     77.15 o
  -2   6   2     3335.22     3848.62     55.46 o
   0   6   2     5954.07     5602.46     70.09 o
   2   6   2       36.38       -4.97     12.42 o
   4   6   2     1080.58     1372.56     51.70 o
   6   6   2      200.85      300.02     43.91 o
   8   6   2      681.50      627.03     63.32 o
  10   6   2     1015.24      918.17     65.41 o
  12   6   2       55.26       37.44     57.86 o
 -11   7   2      945.77     1037.09     70.98 o
  -9   7   2     2859.46     2684.94     62.18 o
  -7   7   2      117.48      119.75     22.37 o
  -5   7   2    13794.50    13636.34    180.83 o
  -3   7   2     9376.15     9090.24    110.99 o
  -1   7   2       49.28      164.84     16.95 o
   1   7   2    21249.21    23487.44    325.33 o
   3   7   2     4136.45     4543.86     76.84 o
   5   7   2     4872.09     4620.89     78.75 o
   7   7   2     8856.09     8940.67    133.59 o
   9   7   2     4395.10     4401.30    112.64 o
  11   7   2     2304.99     2237.57    135.43 o
 -12   8   2     3642.25     3725.64    126.26 o
 -10   8   2     2315.50     2146.64     90.28 o
  -8   8   2     7831.92     7485.26    107.60 o
  -6   8   2      727.50      655.97     28.39 o
  -4   8   2    10167.55    11660.45    140.83 o
  -2   8   2      563.61      551.75     24.19 o
   0   8   2     4701.45     4669.93     75.57 o
   2   8   2     8761.36     7985.79     85.48 o
   4   8   2    16404.05    16064.76    245.90 o
   6   8   2      221.80      264.46     40.04 o
   8   8   2    11742.75    11550.40    167.28 o
  10   8   2     2421.52     2495.17     97.80 o
  12   8   2     2095.15     2275.71    126.72 o
 -11   9   2     2916.27     2665.02    106.40 o
  -9   9   2      563.77      490.01     49.29 o
  -7   9   2     3449.17     3416.47     62.61 o
  -5   9   2    10832.48    11336.48    158.42 o
  -3   9   2     5042.72     5536.36     79.08 o
  -1   9   2      384.96      531.05     24.44 o
   1   9   2     2760.77     2794.05     47.73 o
   3   9   2     4747.31     4715.19     83.75 o
   5   9   2     7480.38     7820.26    251.08 o
   7   9   2     2218.94     2291.65    127.83 o
   9   9   2     4221.10     4154.17    117.22 o
  11   9   2     1545.50     1751.71    150.79 o
 -10  10   2      109.77       97.24     47.43 o
  -8  10   2     2826.09     3038.11     73.56 o
  -6  10   2     8778.99     8852.62    115.84 o
  -4  10   2    17635.17    18258.73    210.53 o
  -2  10   2      701.57      623.05     27.68 o
   0  10   2       64.06       87.25     18.03 o
   2  10   2    10737.76    11391.66    151.87 o
   4  10   2    11570.90    11917.37    170.62 o
   6  10   2       10.68      -34.99     35.39 o
   8  10   2      277.86      261.18     47.47 o
  10  10   2      335.07      464.79    137.48 o
 -11  11   2      191.98      238.65     57.14 o
  -9  11   2      747.98      734.58     64.31 o
  -7  11   2     5517.32     5557.75    101.58 o
  -5  11   2       32.76       19.90     20.44 o
  -3  11   2      898.10      907.97     49.93 o
  -1  11   2     6804.77     6967.73     95.17 o
   1  11   2    16160.34    15287.77    176.37 o
   3  11   2    12474.59    11954.60    161.00 o
   5  11   2       23.51      -18.62     34.70 o
   7  11   2      265.92      211.49     45.02 o
   9  11   2     1025.05      931.87     68.20 o
  11  11   2     2050.57     2049.21    126.07 o
 -10  12   2      744.22      750.96     69.78 o
  -8  12   2      235.43      273.17     50.00 o
  -6  12   2      419.28      358.47     31.14 o
  -4  12   2     5698.24     5676.90     88.54 o
  -2  12   2    12704.87    12774.25    178.44 o
   0  12   2     2891.62     2996.31     57.89 o
   2  12   2      480.65      448.42     30.42 o
   4  12   2     1812.00     1974.99     74.49 o
   6  12   2     1123.69      975.07     72.37 o
   8  12   2     5835.72     5665.84    139.07 o
  10  12   2     1060.53     1173.39    101.52 o
  -9  13   2     2190.25     2346.30    108.56 o
  -7  13   2      505.82      481.27     55.09 o
  -5  13   2       24.29       36.32     22.80 o
  -3  13   2     1185.34     1307.26     54.90 o
  -1  13   2     5862.93     5755.30     88.21 o
   1  13   2     7956.89     8322.00    150.94 o
   3  13   2       37.50       58.31     27.31 o
   5  13   2      296.44      168.25     55.06 o
   7  13   2     2702.55     2839.53    129.46 o
   9  13   2     4207.83     4081.03    155.49 o
 -10  14   2     4275.52     4313.97    135.33 o
  -8  14   2     1457.78     1358.42     80.85 o
  -6  14   2       99.28       34.94     41.85 o
  -4  14   2     1215.51     1184.19     56.38 o
  -2  14   2     2007.25     2075.69     54.67 o
   0  14   2    17859.50    17612.37    207.11 o
   2  14   2     3357.98     3332.72     93.36 o
   4  14   2       11.56      -29.47     37.26 o
   6  14   2      557.01      513.17    151.35 o
   8  14   2     3476.88     3554.25    144.32 o
  10  14   2     1703.77     1876.83    123.25 o
  -9  15   2      165.09      195.50     56.18 o
  -7  15   2      692.75      666.58     65.41 o
  -5  15   2      888.86      720.30     51.45 o
  -3  15   2     7036.43     6509.78    102.43 o
  -1  15   2     3605.44     3389.14     69.89 o
   1  15   2      552.40      480.87     39.14 o
   3  15   2      365.87      342.21     32.46 o
   5  15   2       36.50       31.11     42.82 o
   7  15   2     2740.36     2909.76    264.52 o
   9  15   2     3271.60     3507.94    198.31 o
  -8  16   2     1566.19     1602.54    116.13 o
  -6  16   2      113.92      155.50     42.22 o
  -4  16   2     5798.49     5687.44     97.33 o
  -2  16   2     4126.91     4157.76     80.86 o
   0  16   2      263.87      285.77     36.58 o
   2  16   2     5307.73     5157.96     99.12 o
   4  16   2      326.67      314.58     49.39 o
   6  16   2       40.94       73.07     58.70 o
   8  16   2       50.63       54.21     97.63 o
  -7  17   2     6043.90     6147.30    156.11 o
  -5  17   2     3071.20     2823.22     86.69 o
  -3  17   2     5078.21     4743.53     88.58 o
  -1  17   2       24.36       57.02     29.81 o
   1  17   2     4859.05     4882.92     98.65 o
   3  17   2      713.33      735.73     60.09 o
   5  17   2       15.31       40.21     45.83 o
   7  17   2      989.89     1123.68    100.03 o
  -6  18   2     1805.87     1830.21    120.43 o
  -4  18   2      189.53       80.69     39.70 o
  -2  18   2     2588.39     2671.87     68.33 o
   0  18   2      160.67      185.83     36.79 o
   2  18   2       44.91       24.61     32.61 o
   4  18   2      107.94       57.64     48.62 o
   6  18   2      319.13      172.33     83.97 o
  -7  19   2      357.45      382.97     60.71 o
  -5  19   2     2249.00     2346.74     88.83 o
  -3  19   2     5441.40     5563.52    123.14 o
  -1  19   2      427.84      443.35     43.55 o
   1  19   2     2381.37     2339.76     75.63 o
   3  19   2      387.56      407.32     56.50 o
   5  19   2     8476.63     7961.40    178.48 o
   7  19   2     2231.60     2405.51    137.32 o
  -6  20   2       10.49        2.37     46.68 o
  -4  20   2       55.56       53.49     59.53 o
  -2  20   2     1551.29     1551.47     67.06 o
   0  20   2       68.09       27.07     36.74 o
   2  20   2        2.01       15.82     45.61 o
   4  20   2     2037.14     1879.69     95.14 o
   6  20   2     1129.62     1349.67    110.98 o
  -5  21   2      253.47      261.21     60.98 o
  -3  21   2      771.01      744.57     84.01 o
  -1  21   2       16.28      -12.43     36.44 o
   1  21   2      112.72       11.13     79.08 o
   3  21   2     1902.98     2056.76    130.36 o
   5  21   2     1513.88     1683.44     96.76 o
  -2  22   2     1618.49     1739.62    153.57 o
   0  22   2       24.91      169.75     50.00 o
   2  22   2      397.79      409.88     64.11 o
 -11   1   3     1652.40     1727.64     67.97 o
  -9   1   3     1236.04     1230.81     54.97 o
  -7   1   3     1659.90     1710.22     55.23 o
  -5   1   3     7494.63     7095.97    105.30 o
  -3   1   3    19129.11    20440.43    285.21 o
  -1   1   3        6.22       64.28      4.04 o
   1   1   3     5144.40     5717.69     70.61 o
   3   1   3     5596.61     6611.38    272.55 o
   5   1   3    13609.65    14003.27    250.72 o
   7   1   3      850.13      928.53     73.98 o
   9   1   3     1303.18     1191.73     74.50 o
  11   1   3      462.67      534.00     65.03 o
 -12   2   3       32.72       -0.55     30.55 o
 -10   2   3     2411.87     2317.02     73.80 o
  -8   2   3      732.82      703.05     43.06 o
  -6   2   3       20.77       42.70     24.15 o
  -4   2   3    19384.50    20535.33    291.32 o
  -2   2   3    25369.05    26424.46    302.76 o
   0   2   3     3601.13     3637.23     36.68 o
   2   2   3    45021.30    46022.68    600.29 o
   4   2   3    10208.00     9340.98    170.61 o
   6   2   3    17421.01    16594.05    351.44 o
   8   2   3      233.20      198.81     37.20 o
  10   2   3       62.83      -52.20     77.10 o
  12   2   3     1138.01     1143.06     69.93 o
 -11   3   3     7220.66     7192.41    117.71 o
  -9   3   3       78.34       70.51     28.01 o
  -7   3   3     5838.36     6360.21     94.39 o
  -5   3   3     4996.16     5744.41    131.14 o
  -3   3   3    35703.64    35127.64    409.16 o
  -1   3   3   188952.92   188646.41   2993.95 o
   1   3   3     1694.81     2411.91     41.87 o
   3   3   3    13473.81    14903.34    158.92 o
   5   3   3     2747.17     2288.63     49.85 o
   7   3   3     2292.60     2017.82     56.20 o
   9   3   3     3637.81     3407.67     93.50 o
  11   3   3     1470.93     1496.81     72.86 o
 -12   4   3     1987.01     2049.26     75.87 o
 -10   4   3     1009.89     1081.39     54.63 o
  -8   4   3     1481.11     1502.93     57.26 o
  -6   4   3      101.03      100.92     20.45 o
  -4   4   3    12416.30    13263.98    170.09 o
  -2   4   3    23044.19    23754.82    251.33 o
   0   4   3     5223.43     5431.48     58.96 o
   2   4   3       19.13      -18.63     20.03 o
   4   4   3     4049.55     4542.33     66.43 o
   6   4   3    14897.06    14914.78    195.36 o
   8   4   3     1155.70     1284.58     51.18 o
  10   4   3     1981.78     2024.69     76.92 o
  12   4   3      970.09     1005.67     91.75 o
 -11   5   3     1667.68     1764.90     76.80 o
  -9   5   3     1602.39     1584.11     59.04 o
  -7   5   3     6841.46     6863.69     99.04 o
  -5   5   3    14023.74    14917.76    193.70 o
  -3   5   3    12436.16    13210.60    149.09 o
  -1   5   3    20602.26    22555.02    238.15 o
   1   5   3    11957.02    11094.56    110.48 o
   3   5   3     5145.19     5515.52    124.96 o
   5   5   3    25408.84    26316.26    284.12 o
   7   5   3     4759.97     5197.16     98.70 o
   9   5   3     1333.95     1215.59     60.26 o
  11   5   3       10.57      -50.28     50.28 o
 -12   6   3     3701.32     3648.73    120.24 o
 -10   6   3     4086.71     4144.06     91.82 o
  -8   6   3      177.59      190.30     38.34 o
  -6   6   3     1323.26     1395.85     56.17 o
  -4   6   3     2267.01     2041.96     47.21 o
  -2   6   3     2139.91     1820.45     35.89 o
   0   6   3    79569.70    79743.73    808.82 o
   2   6   3    10654.62     9350.84    161.02 o
   4   6   3    13478.51    13032.66    448.08 o
   6   6   3      777.64      614.56     61.43 o
   8   6   3      260.53      338.38     31.95 o
  10   6   3     2133.10     2152.01    108.69 o
  12   6   3     6292.49     6262.87    195.54 o
 -11   7   3      101.29       70.04     44.60 o
  -9   7   3     1362.14     1355.54     48.48 o
  -7   7   3     4459.04     4277.02     73.14 o
  -5   7   3     4574.73     4309.37     77.27 o
  -3   7   3     8546.99     8698.99    107.82 o
  -1   7   3      635.64      946.56     27.53 o
   1   7   3    16647.09    17301.19    371.02 o
   3   7   3    22302.13    21696.68    378.92 o
   5   7   3    24721.61    23783.36    348.91 o
   7   7   3     1377.93     1276.59     76.16 o
   9   7   3     1049.32     1128.13     84.41 o
  11   7   3     1361.29     1367.40     98.86 o
 -12   8   3       61.36       34.37     60.22 o
 -10   8   3     2118.59     2096.27     84.08 o
  -8   8   3     1990.93     2029.20     58.35 o
  -6   8   3     7913.34     8351.63    127.79 o
  -4   8   3     2448.49     2340.66     56.37 o
  -2   8   3     2643.84     2806.77     52.14 o
   0   8   3      367.67      361.54     19.92 o
   2   8   3      206.50      216.08     14.73 o
   4   8   3    11462.41    12441.12    242.55 o
   6   8   3     2736.19     2927.69    157.45 o
   8   8   3      285.43      321.02     46.83 o
  10   8   3      745.42      638.12    130.17 o
  12   8   3     1071.39     1301.98    119.84 o
 -11   9   3     8639.31     9116.11    192.39 o
  -9   9   3      656.65      694.26     83.54 o
  -7   9   3     3673.01     3624.91     67.25 o
  -5   9   3     2686.44     2777.12     62.80 o
  -3   9   3     9785.48    10440.59    128.79 o
  -1   9   3    15875.19    16972.27    190.48 o
   1   9   3     1625.51     1574.58     36.40 o
   3   9   3        9.78       -6.28     25.89 o
   5   9   3    13441.60    13904.45    285.99 o
   7   9   3     1472.89     1406.84     69.23 o
   9   9   3        4.58      -12.52     53.36 o
  11   9   3     1167.09     1223.87    101.41 o
 -10  10   3     1968.70     1749.53    114.21 o
  -8  10   3       77.51       73.09     27.64 o
  -6  10   3     2119.79     2519.87     63.69 o
  -4  10   3     5615.50     5302.11     81.34 o
  -2  10   3    18807.70    18153.76    205.56 o
   0  10   3       85.06       60.57     22.09 o
   2  10   3     3741.79     3654.99     57.04 o
   4  10   3     5620.35     5443.89    140.63 o
   6  10   3    18211.67    17632.08    343.47 o
   8  10   3     1204.08     1246.79     87.30 o
  10  10   3      971.43      959.11     89.98 o
 -11  11   3     2310.63     2554.55    105.86 o
  -9  11   3     5760.67     5518.01    138.89 o
  -7  11   3     8501.13     8941.18    141.64 o
  -5  11   3     1029.43     1039.04     39.46 o
  -3  11   3    10130.33     9936.04    127.84 o
  -1  11   3     3092.17     2726.08     56.40 o
   1  11   3    12572.41    13421.14    157.84 o
   3  11   3     2886.68     2557.63    119.68 o
   5  11   3      302.83      278.67     53.24 o
   7  11   3      772.76      784.12     75.75 o
   9  11   3        1.04       58.62     55.63 o
  11  11   3     1694.24     1593.72    114.85 o
 -10  12   3     1585.36     1629.82     87.45 o
  -8  12   3      273.68      299.05     49.89 o
  -6  12   3     5949.95     5559.26    101.76 o
  -4  12   3       27.78       52.21     22.58 o
  -2  12   3    12952.20    12788.46    156.83 o
   0  12   3     3689.41     3737.43     65.30 o
   2  12   3     3040.10     2683.66     52.07 o
   4  12   3     1105.92     1042.13     57.64 o
   6  12   3     1810.06     1978.21    124.99 o
   8  12   3      139.72      211.28     63.15 o
  10  12   3       72.01      136.19     93.97 o
  -9  13   3      254.37      256.81     73.25 o
  -7  13   3      432.23      423.61     39.93 o
  -5  13   3       70.12      107.97     25.60 o
  -3  13   3     1435.00     1438.87    125.08 o
  -1  13   3     4021.74     4029.00     71.63 o
   1  13   3    22206.12    22152.72    249.72 o
   3  13   3     2124.80     2196.59     55.58 o
   5  13   3    11149.42    10766.53    240.70 o
   7  13   3     4610.17     4501.88    150.53 o
   9  13   3     3316.46     3232.53    145.64 o
 -10  14   3      528.68      435.82     63.20 o
  -8  14   3      485.02      529.54     89.59 o
  -6  14   3     4069.92     3962.12    111.41 o
  -4  14   3     2785.20     2744.64     78.67 o
  -2  14   3      616.65      785.80     38.22 o
   0  14   3     2145.33     1841.71     51.28 o
   2  14   3      103.01      137.11     29.53 o
   4  14   3     1960.98     2120.07     84.56 o
   6  14   3     4407.67     4240.84    260.56 o
   8  14   3     2883.23     2707.35    131.15 o
  10  14   3     1505.81     1445.22    113.24 o
  -9  15   3      971.48      861.02     73.58 o
  -7  15   3       91.31       41.60     65.38 o
  -5  15   3     1253.01     1271.38     47.71 o
  -3  15   3       60.48       74.97     27.56 o
  -1  15   3     3814.93     3748.70     73.78 o
   1  15   3     6393.00     6062.88    100.84 o
   3  15   3     1217.64     1123.56     47.32 o
   5  15   3      139.27      108.26     57.66 o
   7  15   3      658.75      815.50     84.37 o
   9  15   3     2425.67     2651.45    137.01 o
  -8  16   3       69.78      118.11     52.74 o
  -6  16   3      371.65      361.38     47.08 o
  -4  16   3       67.50       82.35     28.01 o
  -2  16   3     5431.26     5288.87     92.19 o
   0  16   3     8670.31     8370.92    139.07 o
   2  16   3      805.86      763.88     43.94 o
   4  16   3      569.48      597.20     55.85 o
   6  16   3      140.94      226.49     70.28 o
   8  16   3     1020.95     1003.78     97.25 o
  -7  17   3     2254.11     2148.82    127.43 o
  -5  17   3     3046.99     3037.26     90.92 o
  -3  17   3      194.92      267.87     33.94 o
  -1  17   3      590.14      625.43     39.37 o
   1  17   3      231.11      296.36     37.13 o
   3  17   3      691.62      681.53     58.77 o
   5  17   3     7818.73     7660.76    167.25 o
   7  17   3     3438.00     3420.73    189.70 o
  -6  18   3     2201.78     2334.39     89.48 o
  -4  18   3     2715.54     2802.97     73.96 o
  -2  18   3     2897.68     2811.57     70.76 o
   0  18   3     1038.93     1094.58     53.73 o
   2  18   3      501.00      453.85     63.98 o
   4  18   3       28.12      -25.26     49.87 o
   6  18   3      863.70      911.83     92.42 o
  -7  19   3     3392.35     3529.19    128.20 o
  -5  19   3     1089.22     1139.54     66.84 o
  -3  19   3      209.90      182.29     34.62 o
  -1  19   3      134.12      110.72     41.07 o
   1  19   3     5544.63     5048.53    152.12 o
   3  19   3     2561.13     2436.88     99.10 o
   5  19   3       79.01      103.73     52.29 o
   7  19   3       29.50       -3.56     71.87 o
  -6  20   3     3526.15     3371.95    133.42 o
  -4  20   3      825.03      936.37     62.59 o
  -2  20   3      276.17      290.73     42.37 o
   0  20   3       12.72       15.45     36.50 o
   2  20   3     1027.12     1023.71     71.86 o
   4  20   3     6180.50     6314.12    156.44 o
   6  20   3      716.54      737.41     94.61 o
  -3  21   3       63.90        6.69     49.26 o
  -1  21   3       90.53      124.77     40.65 o
   1  21   3     4001.22     4192.37    124.19 o
   3  21   3     1504.60     1443.48     86.00 o
  -2  22   3        3.62      -48.82     48.82 o
   0  22   3      246.14      233.19     51.65 o
   2  22   3       39.15       25.20     50.78 o
 -12   0   4     1509.84     1655.99    101.20 o
 -10   0   4     1285.78     1307.05     83.61 o
  -8   0   4    13507.78    13411.81    270.59 o
  -6   0   4    24343.90    25247.74    446.43 o
  -4   0   4    13593.33    15252.46    381.77 o
  -2   0   4    46175.38    45079.81   1023.69 o
   0   0   4    12439.06    13141.19    309.37 o
   2   0   4      539.24      846.70     46.48 o
   4   0   4    65011.83    69225.16   1572.95 o
   6   0   4    18859.26    20600.65    508.94 o
   8   0   4       20.58       -7.83     60.50 o
  10   0   4       66.98      126.29     71.73 o
  12   0   4      837.62      755.90    104.82 o
 -11   1   4      777.11      796.31     53.52 o
  -9   1   4     4755.71     4774.11     99.34 o
  -7   1   4     1094.03     1292.67     67.18 o
  -5   1   4     7345.94     6847.46    119.37 o
  -3   1   4    87032.09    91271.41   1452.76 o
  -1   1   4    76062.63    74179.77    826.39 o
   1   1   4    21520.31    21257.68    243.43 o
   3   1   4     2777.23     3141.99    139.79 o
   5   1   4     1965.09     2588.27     73.28 o
   7   1   4     7182.06     6632.42    185.24 o
   9   1   4     4584.75     4599.96    131.13 o
  11   1   4     6021.72     5830.93    158.56 o
 -12   2   4      349.55      444.85     45.12 o
 -10   2   4        9.31      -19.02     27.15 o
  -8   2   4     1284.38     1298.17     53.92 o
  -6   2   4     7919.36     7074.90    139.37 o
  -4   2   4      100.55       33.52     19.68 o
  -2   2   4    21492.24    24655.43    283.68 o
   0   2   4      101.35       18.24      9.90 o
   2   2   4    67648.70    64905.54    725.69 o
   4   2   4      187.74       64.55     35.96 o
   6   2   4     3772.05     4353.10    106.96 o
   8   2   4     1228.66     1229.16     73.17 o
  10   2   4     3001.46     2763.42    103.41 o
  12   2   4      358.59      251.03     93.62 o
 -11   3   4       69.92       99.18     38.20 o
  -9   3   4     4713.10     4461.30     99.27 o
  -7   3   4    13983.64    13632.48    202.34 o
  -5   3   4    10338.38    11315.53    152.09 o
  -3   3   4        5.95       27.15     14.84 o
  -1   3   4      554.25      557.51     51.68 o
   1   3   4   121543.22   123619.93   1587.83 o
   3   3   4    54915.50    56812.08    642.02 o
   5   3   4     2336.17     2743.71    125.77 o
   7   3   4     1985.39     1858.67    113.36 o
   9   3   4      300.09      324.12     42.63 o
  11   3   4      731.81      678.78     75.51 o
 -12   4   4       38.13       58.25     37.10 o
 -10   4   4       35.84       -4.58     28.59 o
  -8   4   4        2.72       13.44     24.80 o
  -6   4   4    18489.56    19435.57    221.45 o
  -4   4   4     1196.17     1219.93     36.26 o
  -2   4   4    37404.17    38440.79    397.33 o
   0   4   4     3042.39     2945.75     46.28 o
   2   4   4    57604.30    59969.15    778.28 o
   4   4   4        5.75       18.66     12.88 o
   6   4   4     4624.25     4317.22     87.14 o
   8   4   4     5298.09     5254.21    110.96 o
  10   4   4     9300.56     9584.44    176.33 o
  12   4   4     1070.03     1070.70    116.84 o
 -11   5   4      662.76      655.81     49.61 o
  -9   5   4      718.61      635.34     39.69 o
  -7   5   4    10166.76     9937.51    137.82 o
  -5   5   4      185.11      145.89     21.43 o
  -3   5   4    50756.32    54285.32    559.01 o
  -1   5   4    15339.78    16348.94    177.01 o
   1   5   4     6024.34     5584.78     76.71 o
   3   5   4      703.95      395.70     35.98 o
   5   5   4      539.08      579.39     19.16 o
   7   5   4     1777.43     1793.91     59.34 o
   9   5   4     1336.95     1428.99     78.40 o
  11   5   4      919.95      926.99     84.95 o
 -12   6   4      121.14       87.15     50.04 o
 -10   6   4     4693.73     4788.46     90.28 o
  -8   6   4     1376.76     1296.18     47.11 o
  -6   6   4    11099.39    11373.57    160.17 o
  -4   6   4      967.45     1166.75     34.09 o
  -2   6   4      117.01       82.51     15.00 o
   0   6   4      242.90      180.66     16.38 o
   2   6   4    12521.00    12365.18    183.25 o
   4   6   4       14.43       -9.91     28.46 o
   6   6   4     1338.76     1297.63     43.45 o
   8   6   4       58.30       27.46     28.91 o
  10   6   4     1875.62     1962.60    114.81 o
  12   6   4        0.28       63.36     59.63 o
 -11   7   4      729.82      690.47     51.02 o
  -9   7   4     1123.13      978.51     51.45 o
  -7   7   4     5737.28     5548.04     87.39 o
  -5   7   4       83.78       74.84     22.02 o
  -3   7   4        2.22       -8.63     15.08 o
  -1   7   4      269.61      304.85     19.20 o
   1   7   4    16025.09    16818.96    183.53 o
   3   7   4     2247.55     2132.61     72.84 o
   5   7   4     4075.91     3528.29    106.45 o
   7   7   4     1083.05     1098.15     40.64 o
   9   7   4     1720.37     1904.11    102.30 o
  11   7   4      199.51      246.38     78.41 o
 -12   8   4     1885.33     1867.65    113.46 o
 -10   8   4     2812.78     2787.58    104.52 o
  -8   8   4      444.60      477.18     43.29 o
  -6   8   4      185.12      276.93     28.77 o
  -4   8   4      417.25      409.20     25.09 o
  -2   8   4     5473.55     5508.87     76.37 o
   0   8   4     2668.93     2141.11     45.56 o
   2   8   4      637.56      390.19     18.26 o
   4   8   4      127.64      183.21     39.31 o
   6   8   4        3.35       17.17     41.22 o
   8   8   4      208.15      229.87     55.50 o
  10   8   4      349.63      482.87     71.97 o
 -11   9   4        5.45      -48.42     48.42 o
  -9   9   4     3149.32     2897.32    108.23 o
  -7   9   4     3299.97     3338.02     76.86 o
  -5   9   4     5111.28     5518.84     85.00 o
  -3   9   4       66.42      106.61     19.37 o
  -1   9   4      967.51      840.03     30.27 o
   1   9   4    42535.27    46021.35    535.85 o
   3   9   4    16290.46    16857.57    214.27 o
   5   9   4     1123.64     1087.31     70.24 o
   7   9   4      726.89      771.70     71.61 o
   9   9   4      168.86      172.18     58.97 o
  11   9   4      671.24      716.75     86.46 o
 -10  10   4     5833.39     5861.51    146.27 o
  -8  10   4     9595.75     9310.71    148.43 o
  -6  10   4     1805.85     1642.58     60.94 o
  -4  10   4     2098.47     2256.72     52.15 o
  -2  10   4     6944.91     7480.32    100.55 o
   0  10   4     3454.06     3646.58     60.34 o
   2  10   4    16840.17    16893.57    189.91 o
   4  10   4     4820.22     4649.26    225.65 o
   6  10   4      237.95      234.57     93.68 o
   8  10   4      375.51      363.59     62.24 o
  10  10   4      181.79      213.57     66.03 o
 -11  11   4      117.46       68.84     74.72 o
  -9  11   4        4.96      -42.56     42.56 o
  -7  11   4     1465.78     1438.66     56.00 o
  -5  11   4     6469.51     6347.00     96.31 o
  -3  11   4     9142.39     9265.50    121.91 o
  -1  11   4     3558.52     3119.95     63.39 o
   1  11   4     1852.65     1414.72     39.49 o
   3  11   4     1554.35     1308.43    141.87 o
   5  11   4      287.85      209.74     52.31 o
   7  11   4     1820.68     1550.65    135.17 o
   9  11   4     9070.76     8585.73    224.85 o
  11  11   4     3461.01     3580.77    185.07 o
 -10  12   4      935.32      837.30     70.68 o
  -8  12   4     3944.27     3913.28     88.26 o
  -6  12   4     1633.75     1600.89     68.66 o
  -4  12   4     1156.19     1110.12     41.86 o
  -2  12   4     1778.10     1946.83     53.68 o
   0  12   4      906.12      952.06     36.32 o
   2  12   4     5605.73     5200.13     77.38 o
   4  12   4     2530.91     2463.12    105.83 o
   6  12   4     6027.28     6249.01    172.49 o
   8  12   4       54.53       33.91     55.85 o
  10  12   4       42.77      101.12     64.05 o
  -9  13   4      483.74      549.43     61.79 o
  -7  13   4      365.71      387.48     35.86 o
  -5  13   4     5712.76     5988.96     96.74 o
  -3  13   4     2751.59     2863.50     61.52 o
  -1  13   4     7864.80     8421.93    130.22 o
   1  13   4     1195.34     1267.29     42.95 o
   3  13   4       66.08      103.69     37.56 o
   5  13   4     3261.30     3378.46    151.19 o
   7  13   4     3344.59     3282.63    131.92 o
   9  13   4     2227.32     2270.25    127.40 o
 -10  14   4      541.64      534.97     96.38 o
  -8  14   4      661.66      727.46    117.15 o
  -6  14   4        6.76        7.33     25.13 o
  -4  14   4     7588.39     7779.18    116.25 o
  -2  14   4    15720.76    15369.74    212.88 o
   0  14   4     3683.05     3450.38     67.84 o
   2  14   4      286.22      329.96     27.29 o
   4  14   4        9.50      -35.77     38.95 o
   6  14   4      733.51      780.31     99.67 o
   8  14   4     1825.36     1865.77    115.37 o
  10  14   4     3820.22     3792.35    218.21 o
  -9  15   4      668.91      722.60    105.90 o
  -7  15   4     5064.46     5180.85    134.21 o
  -5  15   4     3370.95     3329.64     84.10 o
  -3  15   4      403.31      483.49     35.38 o
  -1  15   4     4712.94     4779.55     84.11 o
   1  15   4      356.16      391.57     49.06 o
   3  15   4     5589.34     5194.29     93.62 o
   5  15   4      578.14      523.90     75.19 o
   7  15   4      768.93      751.30     82.71 o
   9  15   4      222.93      243.68     76.46 o
  -8  16   4        7.17      -47.32     47.32 o
  -6  16   4     1159.97     1320.73     66.44 o
  -4  16   4     8220.21     8254.44    145.28 o
  -2  16   4     1782.80     1708.81     57.01 o
   0  16   4     5193.06     5094.70     88.61 o
   2  16   4     7675.78     7783.78    127.92 o
   4  16   4      505.04      433.45    100.92 o
   6  16   4     1255.47     1215.59     95.17 o
   8  16   4      621.46      660.65     88.31 o
  -7  17   4     3219.10     3208.25    191.17 o
  -5  17   4      128.73      146.08     49.00 o
  -3  17   4    12101.47    12015.12    162.87 o
  -1  17   4     2676.65     2622.75     66.14 o
   1  17   4     1597.41     1772.02     63.68 o
   3  17   4     2052.06     2011.14     86.66 o
   5  17   4      454.93      495.68    108.41 o
   7  17   4     4042.96     3915.64    156.79 o
  -6  18   4     4132.83     4155.22    142.28 o
  -4  18   4     2979.43     3187.12    106.61 o
  -2  18   4     3125.10     3238.08     75.55 o
   0  18   4       39.19        2.99     27.96 o
   2  18   4     3619.34     3555.16    109.29 o
   4  18   4      672.31      620.82     62.61 o
   6  18   4     2704.63     2740.42    137.21 o
  -5  19   4      550.48      511.95     55.79 o
  -3  19   4      168.98      137.99     34.52 o
  -1  19   4     2664.82     2600.49     72.50 o
   1  19   4      383.86      325.85     58.77 o
   3  19   4      352.74      423.34     56.16 o
   5  19   4     2871.32     3274.59    228.05 o
  -6  20   4      568.84      784.26     91.50 o
  -4  20   4     2731.81     2850.74    115.73 o
  -2  20   4     3083.86     3297.20     91.32 o
   0  20   4      418.96      444.11     70.79 o
   2  20   4       60.94       20.79     46.31 o
   4  20   4       57.43       73.46     52.32 o
  -3  21   4     3884.73     3542.71    101.49 o
  -1  21   4     1622.69     1605.18     68.68 o
   1  21   4      863.14      931.75     71.54 o
   3  21   4       14.41      -52.41     52.41 o
  -2  22   4      120.96       71.15     51.53 o
   0  22   4       77.59       73.19     66.15 o
   2  22   4      843.12      799.84     71.54 o
 -11   1   5      210.05      141.33     40.12 o
  -9   1   5       21.26       34.54     33.30 o
  -7   1   5     2463.52     2450.10     66.58 o
  -5   1   5      182.88      106.97     27.68 o
  -3   1   5    23250.30    24853.58    416.65 o
  -1   1   5     3505.45     4005.58     53.70 o
   1   1   5     2644.31     3154.31     60.75 o
   5   1   5     1843.43     1987.34     65.02 o
   7   1   5     7244.69     7145.96    157.76 o
   9   1   5      109.29       65.46     47.36 o
  11   1   5      449.90      200.66    102.19 o
 -12   2   5     2969.29     2884.61     88.89 o
 -10   2   5      440.15      440.94     37.59 o
  -8   2   5        7.21       20.52     40.76 o
  -6   2   5       90.11       78.88     32.31 o
  -4   2   5     1660.21     2068.39     44.67 o
  -2   2   5    14708.47    14615.38    155.13 o
   0   2   5     1188.81     1071.14     23.33 o
   2   2   5     6222.63     5564.33     86.69 o
   4   2   5    18312.95    19561.41    332.67 o
   6   2   5     2017.15     2130.12     73.93 o
   8   2   5      734.03      622.08     57.11 o
  10   2   5      982.41     1129.10     75.43 o
  12   2   5      422.34      416.29     86.49 o
 -11   3   5      756.93      756.56     45.85 o
  -9   3   5      228.79      283.61     55.72 o
  -7   3   5      810.94      845.88     36.93 o
  -5   3   5     2646.34     2242.02     51.13 o
  -3   3   5    22123.00    21868.50    298.78 o
  -1   3   5     2597.72     2118.35     56.54 o
   1   3   5    40159.64    42165.68    551.84 o
   3   3   5     2874.22     3155.38     79.73 o
   5   3   5    33366.29    31480.62    431.52 o
   7   3   5    10460.59    10170.56    169.36 o
   9   3   5        5.64       -5.21     33.51 o
  11   3   5     1811.22     1586.34     76.46 o
 -12   4   5      200.00      194.55     41.51 o
 -10   4   5     2969.78     3023.78     73.24 o
  -8   4   5      684.03      692.81     37.40 o
  -6   4   5      725.08      816.80     45.19 o
  -4   4   5     6407.80     6433.06    129.47 o
  -2   4   5    20955.92    21394.48    251.76 o
   0   4   5     5920.02     6236.77     95.84 o
   2   4   5     2266.20     2222.51     43.92 o
   4   4   5     5463.78     6085.72     90.26 o
   6   4   5    26384.70    25718.79    410.96 o
   8   4   5     9599.69     9485.67    164.31 o
  10   4   5      303.46      238.49     45.61 o
  12   4   5       38.30       28.10     59.79 o
 -11   5   5     3730.06     3901.47     94.06 o
  -9   5   5    12560.89    12695.81    167.46 o
  -7   5   5     3610.24     3858.90     70.91 o
  -5   5   5     6253.15     6459.70    100.47 o
  -3   5   5     1932.55     2297.40     41.85 o
  -1   5   5    13402.03    14170.04    172.40 o
   1   5   5    41015.01    42987.07    489.59 o
   3   5   5    16204.51    17168.53    327.31 o
   5   5   5     1749.63     1809.47     37.02 o
   7   5   5     1192.53     1301.19     52.55 o
   9   5   5      290.70      317.02     40.64 o
  11   5   5      395.92      469.06    105.83 o
 -12   6   5      372.30      387.79     46.89 o
 -10   6   5      673.60      638.24     41.04 o
  -8   6   5     6585.10     6364.46    100.57 o
  -6   6   5     1275.35     1077.54     43.08 o
  -4   6   5     5731.92     5811.59     80.94 o
  -2   6   5    28571.22    27936.20    296.64 o
   0   6   5     4667.27     5944.46     75.13 o
   2   6   5      267.47      333.19     17.13 o
   4   6   5     1560.86     1485.03     64.70 o
   6   6   5      594.46      464.50     24.73 o
   8   6   5    10402.58    10082.84    171.18 o
  10   6   5     3095.32     3271.90    131.00 o
  12   6   5       28.29       24.55     59.93 o
 -11   7   5     1770.33     1852.63     70.13 o
  -9   7   5    33953.51    33996.21    382.26 o
  -7   7   5     3668.52     3644.04     78.72 o
  -5   7   5        6.47       12.82     27.49 o
  -3   7   5     1771.17     2236.26     44.15 o
  -1   7   5     9949.05     9440.76    112.75 o
   1   7   5    11389.91    10255.72    133.49 o
   3   7   5     2076.69     1772.79     68.19 o
   5   7   5       30.75       -7.53     36.42 o
   7   7   5      447.85      383.60     54.27 o
   9   7   5     2931.44     2842.72    123.43 o
  11   7   5        7.48      -49.05     55.21 o
 -10   8   5     3470.73     3763.31     92.41 o
  -8   8   5     9502.89     9927.40    136.72 o
  -6   8   5       51.19       60.50     32.74 o
  -4   8   5     1447.44     1189.78     36.56 o
  -2   8   5    12704.02    13739.98    158.99 o
   0   8   5    19916.57    20975.27    228.38 o
   2   8   5    16173.35    17560.99    174.19 o
   4   8   5      187.29      154.73     47.82 o
   6   8   5     6544.87     6517.91    164.31 o
   8   8   5     2265.66     2273.97    107.96 o
  10   8   5     2474.63     2624.10    124.81 o
 -11   9   5       33.75       44.47     79.58 o
  -9   9   5       33.69       31.51     39.74 o
  -7   9   5     1439.43     1437.49     53.80 o
  -5   9   5       74.56       52.86     21.63 o
  -3   9   5    17293.68    17934.30    204.99 o
  -1   9   5    20836.22    20787.79    229.65 o
   1   9   5    19006.21    19952.49    219.55 o
   3   9   5     2462.98     2389.51     58.59 o
   5   9   5     7203.54     7134.36    171.12 o
   7   9   5    10642.11    10681.92    290.22 o
   9   9   5       27.30      -38.82     52.98 o
  11   9   5      681.98      757.45    118.51 o
 -10  10   5     2779.28     2784.30    140.85 o
  -8  10   5        2.34       54.09     24.55 o
  -6  10   5     1836.58     1939.19     59.01 o
  -4  10   5      802.33      829.54     35.12 o
  -2  10   5     4216.46     3870.82     65.68 o
   0  10   5    15895.56    15876.79    181.90 o
   2  10   5     8430.14     9200.26    113.57 o
   4  10   5      764.52      974.37     66.25 o
   6  10   5      608.16      590.50     65.48 o
   8  10   5       55.47      -24.51     52.90 o
  10  10   5     1033.58     1076.34     95.52 o
 -11  11   5      536.43      524.47     63.05 o
  -9  11   5      110.06      120.12     32.41 o
  -7  11   5     1028.45      952.44     56.49 o
  -5  11   5      334.85      318.28     28.94 o
  -3  11   5    13376.87    13373.19    163.48 o
  -1  11   5     7905.54     7680.31    103.85 o
   1  11   5     1180.55      953.71     45.62 o
   3  11   5     4310.83     4171.75    109.12 o
   5  11   5     8089.59     7791.05    280.85 o
   7  11   5    18964.63    18915.88    376.09 o
   9  11   5      623.05      706.77     82.36 o
  11  11   5      730.18      692.31    115.37 o
 -10  12   5      194.62      180.28     52.59 o
  -8  12   5     1030.88     1041.46     51.31 o
  -6  12   5     2730.90     2793.48     84.77 o
  -4  12   5      984.31      965.80     40.25 o
  -2  12   5     3857.91     3952.70     69.81 o
   0  12   5       67.73      101.66     27.26 o
   2  12   5     8478.13     7980.78    105.30 o
   4  12   5      113.56      181.96     50.81 o
   6  12   5     2464.27     2713.02    143.94 o
   8  12   5        0.12      -28.68     55.41 o
  10  12   5     3291.70     3500.15    228.77 o
  -9  13   5      254.42      261.08     62.08 o
  -7  13   5     1834.95     1879.67     62.57 o
  -5  13   5     9675.33     9651.01    134.41 o
  -3  13   5     1859.73     1883.60     51.90 o
  -1  13   5      663.05      741.39     35.51 o
   1  13   5      523.85      466.70     30.24 o
   3  13   5      129.80      138.11     27.14 o
   5  13   5      229.21      234.83     66.82 o
   7  13   5      853.16      770.84     79.05 o
   9  13   5     4712.56     5351.77    316.05 o
  -8  14   5      561.86      715.49     65.21 o
  -6  14   5     1685.66     1619.30     54.86 o
  -4  14   5       44.73       79.32     27.55 o
  -2  14   5      684.32      633.95     36.70 o
   0  14   5       69.31       19.48     25.23 o
   2  14   5     7322.66     7409.88    104.29 o
   4  14   5     3395.48     3402.14    101.82 o
   6  14   5      873.10      767.79     77.77 o
   8  14   5        1.42       70.55     61.18 o
  -9  15   5      644.29      638.37     76.05 o
  -7  15   5     1472.72     1379.85    116.73 o
  -5  15   5     2467.20     2334.48     63.39 o
  -3  15   5     3212.48     3277.04     71.39 o
  -1  15   5      289.69      346.16     33.66 o
   1  15   5      369.88      398.50     32.21 o
   3  15   5     2856.17     3146.28     96.28 o
   5  15   5      380.64      296.73     64.29 o
   7  15   5      871.70      865.55     86.64 o
   9  15   5       79.97      127.45     70.73 o
  -8  16   5      441.18      364.03     59.87 o
  -6  16   5     1221.28     1228.08     65.05 o
  -4  16   5    11948.91    11584.12    158.32 o
  -2  16   5     4552.20     4474.00     84.31 o
   0  16   5     1649.12     1432.33     51.53 o
   2  16   5     1392.91     1467.81     65.96 o
   4  16   5     2899.53     3158.36    104.06 o
   6  16   5     3834.23     3527.59    299.44 o
   8  16   5     1910.74     1862.19    323.47 o
  -7  17   5     1255.85     1234.82     80.10 o
  -5  17   5      919.56      938.35     57.09 o
  -3  17   5      514.17      529.21     39.48 o
  -1  17   5      846.23      955.73     45.38 o
   1  17   5     3222.87     3403.90     72.09 o
   3  17   5     9713.15     9645.34    202.67 o
   5  17   5      378.42      398.48     71.69 o
   7  17   5      195.50       86.68     87.65 o
  -6  18   5       79.48      122.22     43.83 o
  -4  18   5     4666.83     4631.41     92.80 o
  -2  18   5     1406.93     1473.11     55.88 o
   0  18   5      100.60      114.61     31.79 o
   2  18   5     1973.92     2025.25     87.21 o
   4  18   5     1877.90     2101.01    148.74 o
   6  18   5     1096.73     1513.42    111.45 o
  -5  19   5      720.22      808.00     60.26 o
  -3  19   5      835.97      881.59     53.25 o
  -1  19   5      653.38      788.58     45.44 o
   1  19   5     2795.69     2756.00     99.49 o
   3  19   5     3945.03     3654.27    115.07 o
   5  19   5       72.44      131.07     66.72 o
  -4  20   5      431.81      330.28     85.55 o
  -2  20   5        3.60       38.42     32.40 o
   0  20   5     4944.92     4990.13    107.86 o
   2  20   5     5499.05     5495.38    140.51 o
   4  20   5       96.17      109.34     53.38 o
  -3  21   5      592.38      661.13     56.61 o
  -1  21   5      776.65      923.16     50.57 o
   1  21   5      378.04      393.37     58.50 o
   3  21   5       12.87        1.55     49.99 o
  -2  22   5       48.92       69.39     47.35 o
   0  22   5      539.64      513.28     98.60 o
   2  22   5      281.08      252.10     58.16 o
 -12   0   6    10408.05    10507.56    253.66 o
 -10   0   6      336.43      232.62     56.38 o
  -8   0   6    15065.24    14292.83    294.14 o
  -6   0   6    20121.23    22357.40    406.03 o
  -2   0   6    21614.59    21696.76    514.76 o
   0   0   6     9909.37     9433.69    162.62 o
   2   0   6    10979.41    11959.64    292.42 o
   4   0   6    64137.95    65250.35   1488.10 o
   6   0   6     1578.62     1849.88     99.61 o
   8   0   6       24.61      -49.24     58.15 o
  10   0   6     7582.82     7419.60    254.91 o
  12   0   6     8612.44     8613.10    296.56 o
 -11   1   6      543.64      562.80     42.14 o
  -9   1   6      559.08      587.45     53.05 o
  -7   1   6     6982.35     6929.84    139.51 o
  -5   1   6    65723.70    66764.55    897.92 o
  -3   1   6    38309.30    39320.13    645.10 o
  -1   1   6     2624.40     2540.67     38.69 o
   1   1   6       14.24       23.29     14.57 o
   3   1   6      629.67      612.90     45.96 o
   5   1   6    28293.48    27833.24    469.35 o
   7   1   6      874.77      949.55     74.28 o
   9   1   6        6.51       54.52     45.86 o
  11   1   6       47.86       36.45     51.50 o
 -12   2   6     2523.67     2608.36     76.99 o
 -10   2   6       13.25      -17.80     32.24 o
  -8   2   6     1286.98     1208.49     51.22 o
  -6   2   6    11158.21    10668.74    149.86 o
  -4   2   6    23852.67    23345.69    321.43 o
  -2   2   6     2280.67     2737.78     49.37 o
   0   2   6    10719.15    11407.62    137.53 o
   2   2   6    37876.37    35784.08    473.30 o
   4   2   6     7624.81     7490.02    258.40 o
   6   2   6     3515.72     3791.98    107.83 o
   8   2   6      737.18      683.59     58.13 o
  10   2   6     4602.11     4257.11    130.10 o
  12   2   6     1992.29     2005.75    116.07 o
 -11   3   6     2120.24     2208.14     68.72 o
  -9   3   6      341.28      282.04     32.06 o
  -7   3   6      165.59      201.92     26.01 o
  -5   3   6     1531.38     1336.19     40.35 o
  -3   3   6      982.17      832.34     34.82 o
  -1   3   6    21992.83    22195.62    229.23 o
   1   3   6     1774.78     1769.88     42.11 o
   3   3   6    18081.33    18631.20    257.73 o
   5   3   6    10604.43    11082.01    171.09 o
   7   3   6     8211.27     8162.52    144.57 o
   9   3   6     7110.57     6754.38    135.74 o
  11   3   6    11181.63    11288.66    261.88 o
 -12   4   6      222.25      223.89     42.89 o
 -10   4   6      269.44      206.97     33.27 o
  -8   4   6     5443.81     5320.38     90.55 o
  -6   4   6     7624.56     7821.40    119.86 o
  -4   4   6      363.29      501.29     26.27 o
  -2   4   6    12395.27    12330.29    151.99 o
   0   4   6    15436.72    16694.10    198.72 o
   2   4   6    16146.58    17096.24    241.14 o
   4   4   6    19905.90    20952.24    293.16 o
   6   4   6      250.64      195.44     29.33 o
   8   4   6     2757.70     2651.76     77.82 o
  10   4   6     2265.33     2231.17     97.23 o
  12   4   6        1.31      -10.52     60.12 o
 -11   5   6      207.91      173.18     35.10 o
  -9   5   6     1016.59      919.24     44.18 o
  -7   5   6      150.95      128.46     27.61 o
  -5   5   6      204.55      291.77     25.61 o
  -3   5   6     1821.17     1893.27     37.97 o
  -1   5   6     2564.59     2616.23     55.60 o
   1   5   6     4384.06     3520.93     64.76 o
   3   5   6     2267.41     2125.28     40.02 o
   5   5   6     2443.75     2350.34     56.96 o
   7   5   6        0.72      -26.90     26.90 o
   9   5   6      822.38      789.46     63.01 o
  11   5   6     3187.36     3392.15    140.37 o
 -12   6   6      255.38      197.41     46.03 o
 -10   6   6       76.17       61.31     30.99 o
  -8   6   6      514.68      564.40     35.77 o
  -6   6   6      207.11      159.47     26.07 o
  -4   6   6      319.82      375.22     22.83 o
  -2   6   6        0.30        1.57     14.20 o
   0   6   6      182.49      373.23     20.67 o
   2   6   6     5219.41     5206.50     72.80 o
   4   6   6       32.18       18.18     30.48 o
   6   6   6    12776.46    13397.39    204.19 o
   8   6   6     1582.91     1685.20     80.55 o
  10   6   6      622.94      795.91     79.51 o
  12   6   6      533.93      383.74    131.44 o
 -11   7   6     3759.11     3845.64     98.19 o
  -9   7   6     2591.63     2489.43     65.80 o
  -7   7   6       79.33      152.87     69.09 o
  -5   7   6     2043.40     1997.02     53.54 o
  -3   7   6      523.65      470.20     26.39 o
  -1   7   6    34281.32    35353.86    371.60 o
   1   7   6     3521.58     2901.89     58.95 o
   3   7   6     1127.66     1059.77     57.33 o
   5   7   6     4720.98     4506.67    123.50 o
   7   7   6     1266.72     1341.20    108.76 o
   9   7   6      258.65      150.82     57.53 o
  11   7   6      826.60      892.17     90.03 o
 -10   8   6     1404.71     1342.60     60.88 o
  -8   8   6    11376.04    11218.18    150.93 o
  -6   8   6     4554.47     4471.16     86.32 o
  -4   8   6     1127.23     1326.23     66.02 o
  -2   8   6      336.28      343.40     35.19 o
   0   8   6     1617.44     1912.10     39.88 o
   2   8   6     4608.13     4889.20     75.30 o
   4   8   6     1798.66     1445.66     72.06 o
   6   8   6    12943.88    12302.31    256.36 o
   8   8   6     3171.04     3308.35    125.70 o
  10   8   6     2009.22     1834.36    111.43 o
 -11   9   6      824.71      827.36     68.12 o
  -9   9   6     2690.00     2719.16     76.96 o
  -7   9   6     1396.38     1422.16     74.63 o
  -5   9   6     2336.79     2511.29     56.32 o
  -3   9   6      889.92     1074.54     38.57 o
  -1   9   6    39795.52    42460.56    446.75 o
   1   9   6    21692.03    22013.83    240.98 o
   3   9   6       74.36       98.82     35.19 o
   5   9   6     2498.96     2470.59    270.01 o
   7   9   6     3823.66     3510.52    126.62 o
   9   9   6     1638.49     1778.25    106.18 o
  11   9   6     3423.11     3563.12    274.27 o
 -10  10   6     1654.50     1663.22    112.26 o
  -8  10   6     1549.32     1690.06     60.88 o
  -6  10   6      142.15       99.31     30.74 o
  -4  10   6       66.33       69.27     22.67 o
  -2  10   6     6740.61     6660.63     93.57 o
   0  10   6    14574.20    13918.01    163.21 o
   2  10   6     2488.35     2122.33     54.17 o
   4  10   6      136.67      110.93     46.62 o
   6  10   6       93.99       60.73     49.41 o
   8  10   6     4588.40     4421.34    192.27 o
  10  10   6     4715.28     4701.35    167.39 o
  -9  11   6     1507.21     1428.69     60.70 o
  -7  11   6    13511.65    13278.25    193.85 o
  -5  11   6     5392.60     5108.55     85.92 o
  -3  11   6     1118.87     1002.03     39.22 o
  -1  11   6      518.51      558.08     49.46 o
   1  11   6     3010.54     3047.01     62.82 o
   3  11   6     8674.68     8424.95    126.45 o
   5  11   6     3328.25     3194.00    117.02 o
   7  11   6     1820.16     1635.62    216.25 o
   9  11   6       55.68       76.41     59.87 o
 -10  12   6      218.82      299.07    101.96 o
  -8  12   6      608.74      669.79     57.30 o
  -6  12   6     3299.94     3268.38     78.78 o
  -4  12   6     4679.62     4769.50     95.58 o
  -2  12   6     3672.11     3704.87     68.88 o
   0  12   6     9212.20     8625.49    115.01 o
   2  12   6     1548.78     1317.32     38.59 o
   4  12   6     1941.19     1915.03     95.64 o
   6  12   6      733.68      655.51     97.81 o
   8  12   6      334.22      283.82     65.47 o
  10  12   6     2168.32     2545.06    135.34 o
  -9  13   6      933.86      869.80     68.62 o
  -7  13   6      289.03      326.22     40.38 o
  -5  13   6     8317.00     8642.55    124.66 o
  -3  13   6     2954.00     3012.36     64.80 o
  -1  13   6      155.60      146.55     26.92 o
   1  13   6      247.39      288.77     27.59 o
   3  13   6      754.18      771.42     39.59 o
   5  13   6     8515.27     8054.69    201.25 o
   7  13   6     1885.24     1883.13    115.12 o
   9  13   6        6.02       22.68     60.79 o
  -8  14   6        2.20       13.55     45.03 o
  -6  14   6     8443.89     8268.33    125.33 o
  -4  14   6     9041.37     8877.29    127.89 o
  -2  14   6     2078.35     2060.16     57.03 o
   0  14   6     1424.41     1492.16     64.69 o
   2  14   6      321.14      377.63     27.95 o
   4  14   6    12902.41    12830.23    274.97 o
   6  14   6     2584.22     2509.73    119.46 o
   8  14   6      376.58      307.90     71.62 o
  -9  15   6        0.70      -47.27     47.27 o
  -7  15   6       52.70       27.55     45.69 o
  -5  15   6       81.28       95.54     53.11 o
  -3  15   6      287.26      326.63     33.03 o
  -1  15   6     4097.36     4266.34     90.49 o
   1  15   6     4398.01     4086.21     75.18 o
   3  15   6    10659.31    10270.10    189.89 o
   5  15   6     1550.27     1310.69     92.64 o
   7  15   6      321.15      286.38     72.11 o
   9  15   6      536.93      686.53     90.19 o
  -8  16   6       88.50      129.20     50.78 o
  -6  16   6     1507.99     1594.68     57.24 o
  -4  16   6      313.01      311.45     35.18 o
  -2  16   6      912.28     1009.85     52.85 o
   0  16   6      168.22      172.66     45.81 o
   2  16   6     1755.10     1867.86     51.48 o
   4  16   6     1881.24     2104.26    111.59 o
   6  16   6        0.72       -1.87     57.53 o
   8  16   6      197.92      237.26     73.90 o
  -7  17   6       57.84       57.99     48.48 o
  -5  17   6      381.90      400.69     38.00 o
  -3  17   6      889.73      880.41     54.11 o
  -1  17   6       15.92       28.96     28.65 o
   1  17   6      563.20      601.83     37.94 o
   3  17   6     3181.93     3049.48    101.81 o
   5  17   6      100.77      175.46     65.24 o
   7  17   6      756.39      842.72     91.86 o
  -6  18   6       82.46       57.90     43.00 o
  -4  18   6      305.39      344.64     46.95 o
  -2  18   6       67.59       75.95     32.54 o
   0  18   6     1221.09     1215.67     50.10 o
   2  18   6     2655.46     2456.48     94.08 o
   4  18   6      969.65      965.47     70.79 o
   6  18   6     5825.81     6019.40    195.87 o
  -5  19   6      451.53      510.56     53.25 o
  -3  19   6     5727.78     5882.02    106.53 o
  -1  19   6     8757.73     8749.27    133.25 o
   1  19   6     1218.32     1180.84     67.74 o
   3  19   6     1505.69     1499.11     83.53 o
   5  19   6      117.85       41.06    208.22 o
  -4  20   6      752.14      675.20     57.70 o
  -2  20   6      130.45      128.56     35.46 o
   0  20   6      501.99      473.95     46.55 o
   2  20   6       14.59       55.09     47.24 o
   4  20   6     2203.15     2145.55    151.76 o
  -3  21   6       57.20      -24.66     47.35 o
  -1  21   6      889.66      936.22     50.73 o
   1  21   6       57.47      169.30     69.48 o
   3  21   6      138.17       80.47     61.09 o
   0  22   6     7873.91     8462.91    183.27 o
 -11   1   7       61.43       92.12     36.90 o
  -9   1   7       21.56       11.52     41.19 o
  -7   1   7     1035.00     1078.48     58.55 o
  -5   1   7     2219.41     2594.24    100.31 o
  -3   1   7      222.51      448.25     16.94 o
  -1   1   7     8478.99     7493.83     94.59 o
   1   1   7        9.92        9.06     14.80 o
   3   1   7      556.55      488.69     38.26 o
   5   1   7      173.04      171.46     31.32 o
   7   1   7     1298.32     1415.93     72.10 o
   9   1   7      756.98      700.44     85.06 o
  11   1   7      156.07      188.90     54.88 o
 -12   2   7      144.82      223.86     48.26 o
 -10   2   7        6.13      -10.54     32.42 o
  -8   2   7     1304.96     1186.96     46.47 o
  -6   2   7      507.20      471.03     31.23 o
  -4   2   7    44259.48    44706.00    595.89 o
  -2   2   7    14941.35    15272.28    182.69 o
   0   2   7       47.09       94.24     18.57 o
   2   2   7      453.27      632.21    151.68 o
   4   2   7      993.56     1290.51     81.07 o
   6   2   7      320.32      245.59     37.25 o
   8   2   7     2815.71     2524.40    160.32 o
  10   2   7     1282.74     1303.84     67.43 o
  12   2   7      194.14      103.19     60.21 o
 -11   3   7      740.15      576.16     44.21 o
  -9   3   7     3447.95     3286.22     74.56 o
  -7   3   7     3626.08     3671.11     77.61 o
  -5   3   7     3790.63     3710.80     68.55 o
  -3   3   7     5269.00     6676.37     90.29 o
  -1   3   7     2168.22     2566.22     82.46 o
   1   3   7    14276.48    12930.16    183.58 o
   3   3   7    22101.48    21342.31    294.20 o
   5   3   7     9660.55     8641.52    140.34 o
   7   3   7     1585.48     1576.35     62.08 o
   9   3   7      536.16      629.36     49.71 o
  11   3   7      297.68      291.71     62.48 o
 -12   4   7       41.92      126.37     44.99 o
 -10   4   7      360.34      405.36     37.75 o
  -8   4   7     1145.81     1117.89     45.62 o
  -6   4   7     4772.11     4701.73    131.90 o
  -4   4   7     8197.17     8905.58    124.19 o
  -2   4   7     9974.00    10965.76    121.54 o
   0   4   7    15969.04    16366.88    228.50 o
   2   4   7      801.55      798.63     30.31 o
   4   4   7      488.75      488.52     28.04 o
   6   4   7    13308.58    13184.11    204.00 o
   8   4   7      276.68      304.91     53.86 o
  10   4   7       81.16      147.20     64.80 o
  12   4   7      247.00      170.79     68.02 o
 -11   5   7      884.10      793.61     47.34 o
  -9   5   7     2824.92     2914.43     70.70 o
  -7   5   7      695.41      752.50     40.74 o
  -5   5   7      651.06      631.33     32.54 o
  -3   5   7    10589.46    11183.10    135.60 o
  -1   5   7    27874.01    27096.90    317.06 o
   1   5   7      132.46       41.25     16.23 o
   3   5   7     5678.18     5907.11     97.77 o
   5   5   7      904.18      866.73     38.27 o
   7   5   7     6563.87     6204.57    161.51 o
   9   5   7     3451.26     3451.47    103.74 o
  11   5   7      987.58     1030.17     90.04 o
 -12   6   7      806.38      886.93     74.78 o
 -10   6   7     5970.88     5896.65    104.66 o
  -8   6   7    19700.82    19427.57    233.69 o
  -6   6   7      869.22      863.76     40.89 o
  -4   6   7      370.83      387.82     31.78 o
  -2   6   7     1226.26      852.56     38.89 o
   0   6   7    86125.34    85872.36    966.58 o
   2   6   7    38376.38    39302.03    524.10 o
   4   6   7      352.16      346.96     16.52 o
   6   6   7     1617.00     1548.42     50.80 o
   8   6   7     5925.86     5481.52    111.14 o
  10   6   7      603.54      569.88     88.35 o
 -11   7   7     3238.57     2995.08    102.80 o
  -9   7   7     7634.83     7633.78    118.97 o
  -7   7   7      237.69      160.57     30.36 o
  -5   7   7     8960.07     9705.60    141.32 o
  -3   7   7      401.91      294.11     21.90 o
  -1   7   7    56972.08    57079.46    588.85 o
   1   7   7    34458.83    32789.35    383.11 o
   3   7   7     1469.45     1409.12     32.04 o
   5   7   7       87.41       58.02     38.07 o
   7   7   7    12643.48    12181.73    259.39 o
   9   7   7     3429.18     3423.50    131.77 o
  11   7   7      447.16      360.18     72.90 o
 -10   8   7     2077.23     2223.66     74.07 o
  -8   8   7     3013.03     3110.21     79.04 o
  -6   8   7     1228.50     1095.96     46.48 o
  -4   8   7     1449.63     1436.28     50.06 o
  -2   8   7    15188.14    15335.00    176.33 o
   0   8   7    33574.35    32990.21    349.85 o
   2   8   7      850.58      857.65     33.36 o
   4   8   7     1933.24     1654.30     76.88 o
   6   8   7      238.07      270.92     53.57 o
   8   8   7     4645.87     5228.43    157.52 o
  10   8   7      235.76      354.52     68.24 o
 -11   9   7      477.22      406.72     44.81 o
  -9   9   7     6602.22     6724.44    109.86 o
  -7   9   7    12658.66    12484.31    183.00 o
  -5   9   7       23.53       32.28     21.86 o
  -3   9   7       53.66       23.26     20.30 o
  -1   9   7     3270.90     3342.31     58.40 o
   1   9   7    12387.07    12583.05    168.33 o
   3   9   7      651.65      702.24     39.15 o
   5   9   7     2175.40     2344.79    105.90 o
   7   9   7     6133.51     6311.57    330.34 o
   9   9   7      138.91      221.75     75.65 o
  11   9   7      712.51      683.88     85.63 o
 -10  10   7       69.70       60.30     35.60 o
  -8  10   7      145.04      186.60     33.53 o
  -6  10   7      458.49      426.11     37.14 o
  -4  10   7     2462.67     2448.43     55.89 o
  -2  10   7     5371.72     5237.12     80.70 o
   0  10   7       14.11       75.33     21.23 o
   2  10   7      141.17      188.53     21.32 o
   4  10   7      257.06      239.48     29.75 o
   6  10   7     7289.45     7117.10    398.05 o
   8  10   7     6799.05     6827.80    250.43 o
  10  10   7       69.67       -6.18     76.28 o
  -9  11   7     2163.50     2122.13     70.88 o
  -7  11   7       17.77       58.29     30.82 o
  -5  11   7     1231.08     1283.88     46.25 o
  -3  11   7      529.80      625.90     33.47 o
  -1  11   7       28.05        6.89     21.27 o
   1  11   7     1800.18     1893.31     45.99 o
   3  11   7     1811.48     1837.37     62.90 o
   5  11   7     1923.88     1899.48     97.22 o
   7  11   7      182.71      166.73     57.91 o
   9  11   7       85.14       65.50     67.59 o
 -10  12   7      131.87       94.04     49.47 o
  -8  12   7     2164.59     2254.24     70.99 o
  -6  12   7      434.35      472.37     35.22 o
  -4  12   7     3896.32     3783.24    115.84 o
  -2  12   7      699.08      668.51     34.94 o
   0  12   7     8565.24     8242.24    112.01 o
   2  12   7     1458.34     1720.21     43.70 o
   4  12   7      180.23       89.04     49.61 o
   6  12   7      125.93      147.28     56.09 o
   8  12   7      115.85       91.45     76.98 o
  10  12   7      623.09      643.19     87.43 o
  -9  13   7        0.82      -26.90     44.35 o
  -7  13   7       71.61       51.87     31.42 o
  -5  13   7      533.40      532.62     37.07 o
  -3  13   7     1823.56     1838.42     58.74 o
  -1  13   7     7612.44     7360.92    106.44 o
   1  13   7       12.71      -25.49     25.49 o
   3  13   7     8996.32     8955.72    138.50 o
   5  13   7     1182.24     1184.37    127.98 o
   7  13   7     1224.16     1078.72     89.08 o
   9  13   7     1617.12     1554.49    111.24 o
  -8  14   7     2582.51     2429.74     98.26 o
  -6  14   7       10.32      -12.87     30.08 o
  -4  14   7    12081.88    12516.63    164.52 o
  -2  14   7     8080.33     8297.72    119.07 o
   0  14   7      234.77      241.83     29.25 o
   2  14   7     8078.58     8188.80    112.53 o
   4  14   7      182.22      247.95     59.47 o
   6  14   7      134.94      179.71    108.43 o
   8  14   7      206.44      225.22     72.14 o
  -9  15   7       94.56      -35.62     47.99 o
  -7  15   7      183.24      217.11     36.04 o
  -5  15   7    15408.84    15643.80    220.07 o
  -3  15   7     2340.94     2315.06     63.03 o
  -1  15   7     3215.01     3127.47     69.14 o
   1  15   7      523.65      433.43     32.77 o
   3  15   7     3173.54     3022.12     74.96 o
   5  15   7     4520.77     4161.00    146.80 o
   7  15   7       17.94       53.91     59.74 o
   9  15   7        2.34      -31.29    115.40 o
  -8  16   7        7.04      -37.90     47.08 o
  -6  16   7     3861.02     3883.49     83.59 o
  -4  16   7     1230.58     1278.65     86.58 o
  -2  16   7       29.54       29.10     33.56 o
   0  16   7      926.96      873.33     42.42 o
   2  16   7     2060.23     2088.32     68.52 o
   4  16   7     7179.79     7238.98    195.82 o
   6  16   7     1381.07     1478.45    103.76 o
   8  16   7      368.14      487.57    131.37 o
  -7  17   7      174.65      167.70     91.40 o
  -5  17   7     8183.07     8288.04    175.04 o
  -3  17   7     7510.85     7535.70    141.33 o
  -1  17   7      133.88      160.11     32.37 o
   1  17   7      787.61      717.56     39.55 o
   3  17   7      394.93      369.04     52.38 o
   5  17   7     3525.95     3435.25    142.86 o
   7  17   7      409.28      438.97     80.10 o
  -6  18   7     1512.49     1498.78     72.60 o
  -4  18   7      321.90      273.28     37.60 o
  -2  18   7       32.54      -18.49     30.88 o
   0  18   7      365.51      491.78     38.14 o
   2  18   7     5318.24     5467.08    134.77 o
   4  18   7     1774.35     1799.66    111.25 o
   6  18   7      834.50      820.78     95.15 o
  -5  19   7     1310.81     1264.10     68.63 o
  -3  19   7     1024.96     1026.51     51.86 o
  -1  19   7      566.57      631.39     43.38 o
   1  19   7      615.79      626.30     48.50 o
   3  19   7      513.12      562.65     87.10 o
   5  19   7      625.39      677.99     87.62 o
  -4  20   7      265.31      277.17     40.45 o
  -2  20   7     2840.02     2785.06    103.71 o
   0  20   7     2787.39     2764.50     85.18 o
   2  20   7      312.41      339.03     58.40 o
   4  20   7       57.05      105.65     67.23 o
  -3  21   7       42.99       27.31     36.42 o
  -1  21   7      421.21      517.30     50.98 o
   1  21   7     2078.58     2307.38    104.04 o
   3  21   7      473.96      500.86    131.35 o
 -12   0   8      647.16      750.46     75.01 o
 -10   0   8     4033.46     3871.00    211.76 o
  -8   0   8      736.38      675.48    104.52 o
  -6   0   8    25159.93    23938.93    600.82 o
  -4   0   8    88843.00    89120.88   2020.30 o
  -2   0   8    29948.07    32497.59    761.30 o
   0   0   8    27428.54    25722.93    421.51 o
   2   0   8      792.37      946.91     58.58 o
   4   0   8    65630.78    67832.55   1535.64 o
   6   0   8     4545.58     4490.73    157.72 o
   8   0   8        7.14        5.15     56.65 o
  10   0   8     1111.96     1248.88    113.33 o
  12   0   8      543.05      382.68     93.59 o
 -11   1   8     3268.86     3383.88     95.20 o
  -9   1   8     1061.78     1025.19     55.07 o
  -7   1   8      238.43      308.14     51.16 o
  -5   1   8     6718.31     6119.83    197.46 o
  -3   1   8      492.78      289.69     19.46 o
  -1   1   8     9222.85     9542.66    139.56 o
   1   1   8      152.35      122.01     38.98 o
   3   1   8    52806.05    50619.56    814.92 o
   5   1   8     8022.44     7390.80    170.73 o
   7   1   8     2995.11     2746.45     92.09 o
   9   1   8     2332.43     2146.46     97.62 o
  11   1   8     2373.57     2612.85    151.30 o
 -12   2   8     2151.10     2204.26     73.34 o
 -10   2   8      584.66      565.99     40.90 o
  -8   2   8     2932.21     2907.44     66.56 o
  -6   2   8     1036.12      950.33     39.71 o
  -4   2   8    28386.87    28363.04    468.18 o
  -2   2   8     3400.30     2846.95     63.03 o
   0   2   8     5029.21     5826.44     93.79 o
   2   2   8    12987.81    12380.71    179.47 o
   4   2   8    23023.59    22197.80    378.36 o
   6   2   8     4326.64     3766.42    100.80 o
   8   2   8        3.22       30.04     41.74 o
  10   2   8     1170.44     1098.06     64.33 o
  12   2   8     4169.58     3767.88    147.66 o
 -11   3   8      811.09      886.82     69.90 o
  -9   3   8     1140.65     1233.52     49.58 o
  -7   3   8     2568.76     2585.70     65.36 o
  -5   3   8     1101.97      896.98     35.01 o
  -3   3   8    25422.20    26334.72    352.02 o
  -1   3   8      367.82      367.30     16.93 o
   1   3   8        2.22       11.27     15.89 o
   3   3   8       81.42       31.21     20.05 o
   5   3   8     1923.22     1795.72     72.64 o
   7   3   8     4491.56     4379.76     97.49 o
   9   3   8     1640.73     1645.47     70.87 o
  11   3   8       49.64       64.45     55.38 o
 -12   4   8     4897.98     4881.35    103.48 o
 -10   4   8     8448.32     8586.08    132.76 o
  -8   4   8     1013.09      968.53     43.05 o
  -6   4   8     1384.62     1208.89     43.93 o
  -4   4   8      347.03      392.69     25.62 o
  -2   4   8     3042.30     3089.82     46.72 o
   0   4   8    12513.47    13409.29    192.94 o
   2   4   8     3509.46     3698.70     70.13 o
   4   4   8     2949.47     3381.30     81.36 o
   6   4   8     4904.05     4592.05     94.32 o
   8   4   8      117.36      169.16     36.57 o
  10   4   8     1207.87     1167.30     88.91 o
 -11   5   8      775.84      647.42     45.03 o
  -9   5   8      484.95      438.39     37.33 o
  -7   5   8      616.34      706.49     39.90 o
  -5   5   8      336.01      352.93     27.71 o
  -3   5   8      482.75      352.49     27.37 o
  -1   5   8     2243.83     1951.52     40.12 o
   1   5   8      414.54      381.25     43.17 o
   3   5   8     4166.34     4111.77     76.47 o
   5   5   8    10157.22     9727.16    155.72 o
   7   5   8     3833.77     3618.00     87.19 o
   9   5   8        1.08       74.21     55.91 o
  11   5   8       85.21      111.74     60.48 o
 -10   6   8        0.15       47.42     29.65 o
  -8   6   8       33.45       -4.46     28.24 o
  -6   6   8     1262.58     1413.98     54.35 o
  -4   6   8     1083.39      927.32     31.92 o
  -2   6   8      532.51      427.59     29.21 o
   0   6   8     1950.40     2094.44     43.89 o
   2   6   8       75.86       -5.07     16.89 o
   4   6   8      183.64      222.14     38.74 o
   6   6   8      265.30      263.16     29.72 o
   8   6   8     1231.20     1069.17     80.38 o
  10   6   8        0.07      -37.08     53.66 o
 -11   7   8       13.66        8.59     35.09 o
  -9   7   8        7.53       41.36     28.58 o
  -7   7   8      150.67      144.95     57.49 o
  -5   7   8      461.00      555.14     33.87 o
  -3   7   8     2143.43     2159.88     45.23 o
  -1   7   8      683.46      523.43     28.21 o
   1   7   8     3605.21     3341.43     71.02 o
   3   7   8     5155.40     5315.58     92.92 o
   5   7   8      313.96      339.62     66.30 o
   7   7   8     1526.62     1429.50    157.52 o
   9   7   8      165.30      197.12     62.62 o
  11   7   8        1.94      -15.46     60.64 o
 -10   8   8     3087.19     3049.43     95.29 o
  -8   8   8     8385.19     8493.77    140.69 o
  -6   8   8      226.75      306.32     31.87 o
  -4   8   8     8402.62     8205.58    110.26 o
  -2   8   8     2119.00     1940.38     44.42 o
   0   8   8    13141.13    12536.41    189.61 o
   2   8   8    13644.93    13227.33    232.93 o
   4   8   8      846.55      716.60     78.86 o
   6   8   8       13.90      -40.43     40.43 o
   8   8   8     4736.24     4608.11    148.39 o
  10   8   8       80.52       49.38     58.61 o
 -11   9   8     1614.69     1813.74    104.69 o
  -9   9   8     2031.21     2202.56     63.78 o
  -7   9   8      515.86      549.76     39.41 o
  -5   9   8      823.70      700.11     34.79 o
  -3   9   8       68.82       77.11     20.96 o
  -1   9   8     2342.49     1952.33     44.96 o
   1   9   8     1442.60     1515.93     38.94 o
   3   9   8      584.90      533.70     33.43 o
   5   9   8       38.38       41.61     54.46 o
   7   9   8     3245.66     3065.53    121.22 o
   9   9   8     2779.04     2847.69    127.93 o
  11   9   8       23.77       37.47     64.74 o
 -10  10   8     1940.52     1824.89     68.08 o
  -8  10   8     1219.23     1210.14     55.52 o
  -6  10   8     1473.15     1475.15     69.86 o
  -4  10   8     4601.77     4518.44     77.38 o
  -2  10   8     4226.74     3941.04     68.47 o
   0  10   8     5444.89     5850.78     85.15 o
   2  10   8      107.22       78.90     20.18 o
   4  10   8      955.53      804.24     43.60 o
   6  10   8    10491.42    10815.86    242.19 o
   8  10   8    10167.52    10216.41    440.10 o
  10  10   8       54.91       69.79     62.59 o
  -9  11   8     2639.30     2582.41     77.82 o
  -7  11   8       60.66       51.21     34.51 o
  -5  11   8     2347.26     2412.63     60.30 o
  -3  11   8     1724.22     1835.83     68.70 o
  -1  11   8     2667.02     2654.94     70.33 o
   1  11   8    15558.87    14871.84    199.73 o
   3  11   8    14911.49    14335.86    247.72 o
   5  11   8      494.12      594.35     65.77 o
   7  11   8      559.83      719.14    149.44 o
   9  11   8      416.25      547.63     75.84 o
 -10  12   8      445.71      470.29     58.54 o
  -8  12   8     2234.52     2197.97     99.26 o
  -6  12   8     4945.31     5046.51     90.50 o
  -4  12   8     6191.43     6282.35     99.57 o
  -2  12   8     2817.55     2700.82     68.35 o
   0  12   8     1773.96     1857.09     49.74 o
   2  12   8      299.91      353.90     40.74 o
   4  12   8     5964.54     5764.89    115.20 o
   6  12   8     6714.50     6814.82    221.33 o
   8  12   8     2223.97     2152.69    200.92 o
  10  12   8      114.94      184.25     72.50 o
  -9  13   8        5.46      -58.02     58.02 o
  -7  13   8      967.73     1032.30     55.95 o
  -5  13   8    17277.08    17550.27    215.90 o
  -3  13   8     4776.58     4944.78     99.47 o
  -1  13   8      131.27      179.21     27.96 o
   1  13   8      919.41      830.89     36.10 o
   3  13   8     7319.91     7395.54    151.62 o
   5  13   8     7645.61     7377.00    192.71 o
   7  13   8      151.42       55.91     58.05 o
   9  13   8       36.07       70.54     63.24 o
  -8  14   8      618.48      680.85     48.43 o
  -6  14   8     1577.86     1531.64     75.58 o
  -4  14   8     5627.76     5801.25    130.94 o
  -2  14   8      579.54      600.42     37.33 o
   0  14   8     1432.34     1352.09     47.64 o
   2  14   8     7879.06     7913.56    111.21 o
   4  14   8     6920.66     7008.34    185.20 o
   6  14   8      132.00       26.74     54.58 o
   8  14   8     2868.52     3033.09    178.18 o
  -7  15   8       15.83       -0.01     31.56 o
  -5  15   8     8290.37     8396.42    127.90 o
  -3  15   8     6246.28     5942.88    100.40 o
  -1  15   8      628.63      527.46     36.37 o
   1  15   8      426.50      506.99     33.68 o
   3  15   8     1704.56     1536.92     73.10 o
   5  15   8      145.30      214.78     62.97 o
   7  15   8      599.96      602.29    123.69 o
  -8  16   8        9.76      -48.15     48.71 o
  -6  16   8       22.92        9.62     29.66 o
  -4  16   8      636.02      660.82     42.26 o
  -2  16   8        1.55      -26.85     26.85 o
   0  16   8     1724.46     1712.30     58.55 o
   2  16   8     1779.21     1739.73     64.13 o
   4  16   8        2.14       -2.95     53.67 o
   6  16   8      819.27      655.84     80.48 o
   8  16   8     2821.75     2971.71    146.15 o
  -7  17   8      550.14      547.89     64.22 o
  -5  17   8     1300.81     1301.63     54.84 o
  -3  17   8     1432.36     1427.55     54.85 o
  -1  17   8      766.19      762.52     48.82 o
   1  17   8       82.90       82.08     28.87 o
   3  17   8      525.76      499.96     57.26 o
   5  17   8      545.39      537.66     78.08 o
   7  17   8       87.37      155.05     68.45 o
  -6  18   8       28.42       43.81     40.77 o
  -4  18   8      167.68      148.97     34.70 o
  -2  18   8       48.12       -8.01     36.34 o
   0  18   8      517.31      573.06     40.89 o
   2  18   8     3955.63     4056.46    116.58 o
   4  18   8      138.90      153.76     65.39 o
   6  18   8       14.05        7.84     66.04 o
  -5  19   8     1260.10     1314.35    133.45 o
  -3  19   8      110.08       88.47     41.10 o
  -1  19   8      179.39      145.59     35.50 o
   1  19   8     2077.40     1878.35     90.22 o
   3  19   8      373.97      312.63     56.29 o
   5  19   8       28.80       23.83     62.62 o
  -4  20   8      561.83      660.60     66.85 o
  -2  20   8      267.56      342.32     40.84 o
   0  20   8     5328.04     5404.60    137.80 o
   2  20   8     2140.82     2014.71     95.53 o
   4  20   8      846.23      898.16     96.41 o
  -1  21   8     4381.45     4583.00    112.47 o
   1  21   8     4034.77     3999.22    246.78 o
 -11   1   9       24.72       49.91     35.81 o
  -9   1   9      535.27      654.89     44.37 o
  -7   1   9       83.46      106.55     28.29 o
  -5   1   9      527.48      680.01     32.77 o
  -3   1   9     1031.41     1133.19     40.49 o
  -1   1   9      706.91      697.74     26.51 o
   1   1   9      960.28      868.78     32.42 o
   3   1   9     5030.27     5375.84    114.18 o
   5   1   9      433.24      671.62     44.86 o
   7   1   9       85.86      113.18     39.04 o
   9   1   9      159.22      145.14     47.35 o
  11   1   9     1352.57     1590.95    157.50 o
 -12   2   9     1033.50     1116.46     80.51 o
 -10   2   9     2772.23     2587.75     71.55 o
  -8   2   9     6251.14     6418.96    202.92 o
  -6   2   9    18989.72    18604.18    272.98 o
  -4   2   9      898.22      751.91     31.20 o
  -2   2   9       93.22       10.44     11.55 o
   0   2   9      588.12      582.80     28.11 o
   2   2   9     6665.05     5993.62    100.04 o
   4   2   9     6688.31     6213.90    108.01 o
   6   2   9     1054.41     1084.14     82.54 o
   8   2   9      187.91      229.19     46.13 o
  10   2   9       99.83       92.27     40.26 o
 -11   3   9      476.00      398.97     40.47 o
  -9   3   9        8.27       -2.69     26.95 o
  -7   3   9     1983.69     1849.94     56.44 o
  -5   3   9      470.59      258.56     25.19 o
  -3   3   9     1434.11     1599.72     44.18 o
  -1   3   9    16018.59    16319.42    322.42 o
   1   3   9     5770.03     4767.23     83.96 o
   3   3   9     3529.02     3179.81     66.36 o
   5   3   9     1336.08     1266.69     47.95 o
   7   3   9     1275.36     1254.96     57.25 o
   9   3   9     2188.55     1877.59     74.71 o
  11   3   9     2991.58     3095.30    217.07 o
 -10   4   9       69.96       74.84     30.74 o
  -8   4   9     6074.36     6171.17    136.80 o
  -6   4   9     8766.22     8833.24    133.20 o
  -4   4   9     1684.13     1717.43     67.17 o
  -2   4   9     2955.63     2975.92     59.85 o
   0   4   9    10638.46     9897.37    150.13 o
   2   4   9     3072.70     2805.45     61.04 o
   4   4   9     1948.32     2057.86     57.48 o
   6   4   9        5.07       -3.05     26.25 o
   8   4   9       19.72      -46.70     50.80 o
  10   4   9     1765.66     1785.75    221.74 o
 -11   5   9      353.51      258.66     37.97 o
  -9   5   9     3340.45     3353.03     75.32 o
  -7   5   9    21052.96    20924.71    274.20 o
  -5   5   9     4246.66     4379.28     79.51 o
  -3   5   9      303.67      260.39     19.23 o
  -1   5   9      214.30      186.67     27.45 o
   1   5   9     6778.59     6984.98    114.65 o
   3   5   9     6387.74     6952.75    115.46 o
   5   5   9     9870.01    10348.81    165.72 o
   7   5   9    22546.60    21878.97    322.60 o
   9   5   9     6544.25     6355.19    178.02 o
  11   5   9      224.11      173.15     65.18 o
 -10   6   9     7965.19     7922.05    127.57 o
  -8   6   9      695.19      686.03     43.12 o
  -6   6   9      270.75      344.29     30.92 o
  -4   6   9      677.38      759.29     29.62 o
  -2   6   9    17587.67    17289.83    224.22 o
   0   6   9    36965.25    34790.26    470.53 o
   2   6   9      518.67      416.26     27.54 o
   4   6   9    12519.87    12362.59    223.76 o
   6   6   9     1045.69     1085.39     46.91 o
   8   6   9     9559.87     9314.12    377.39 o
  10   6   9     5085.47     5202.53    168.64 o
 -11   7   9      203.97       91.22    101.88 o
  -9   7   9     2876.13     2831.84     91.03 o
  -7   7   9     1595.75     1579.19     56.25 o
  -5   7   9     2912.94     3045.20     77.58 o
  -3   7   9      109.95       93.56     19.29 o
  -1   7   9    16827.15    15725.22    226.93 o
   1   7   9     6826.97     6160.08    106.84 o
   3   7   9     7512.53     7730.18    127.08 o
   5   7   9      237.26      193.67     39.00 o
   7   7   9     8230.65     8114.80    197.73 o
   9   7   9    11278.01    10890.95    370.16 o
  11   7   9      337.50      349.62     71.64 o
 -10   8   9      921.67      957.32     48.99 o
  -8   8   9     6227.16     6144.26    114.63 o
  -6   8   9     4294.47     3934.84     82.18 o
  -4   8   9       11.59       35.61     21.05 o
  -2   8   9     7487.48     7599.44    101.05 o
   0   8   9     5916.79     5854.79     90.20 o
   2   8   9     9971.19    10660.37    166.52 o
   4   8   9        4.65       24.61     21.28 o
   6   8   9     4451.90     4609.89    340.88 o
   8   8   9     8095.20     7887.66    202.30 o
  10   8   9      705.92      772.50     85.39 o
 -11   9   9       64.23       39.71     56.41 o
  -9   9   9     2353.96     2507.07    107.66 o
  -7   9   9     3216.02     3250.50     82.66 o
  -5   9   9     3411.08     3229.88     64.80 o
  -3   9   9        4.62       34.89     21.08 o
  -1   9   9    10377.23    10232.89    128.55 o
   1   9   9     4638.89     4229.50     85.95 o
   3   9   9      540.45      537.42    131.33 o
   5   9   9     2596.77     2436.06    183.53 o
   7   9   9      331.58      348.62     60.65 o
   9   9   9     3693.77     4013.85    148.82 o
 -10  10   9      654.35      657.92     48.77 o
  -8  10   9     4996.63     5025.60    158.07 o
  -6  10   9     9622.53     9647.97    170.58 o
  -4  10   9      646.63      724.56     35.91 o
  -2  10   9    17589.36    18467.87    213.55 o
   0  10   9     1509.66     1431.33     48.39 o
   2  10   9      395.18      391.04     26.70 o
   4  10   9     7432.87     7303.06    279.37 o
   6  10   9     1213.17      992.79    122.31 o
   8  10   9       51.83        3.38     73.26 o
  10  10   9       86.24      119.42     68.44 o
  -9  11   9      252.30      241.09     38.46 o
  -7  11   9     3841.11     3618.17     85.73 o
  -5  11   9       86.97       49.68     25.55 o
  -3  11   9      271.18      307.03     29.54 o
  -1  11   9     1470.08     1603.68     47.07 o
   1  11   9     8666.86     8523.83    113.90 o
   3  11   9     5918.71     5723.28     91.16 o
   5  11   9     4535.84     3956.70    132.67 o
   7  11   9        0.06       85.19     72.47 o
   9  11   9       46.37       35.75     57.46 o
 -10  12   9      524.80      635.01     93.91 o
  -8  12   9      549.51      524.76     48.33 o
  -6  12   9     1607.77     1548.62     53.54 o
  -4  12   9      663.46      586.32     36.34 o
  -2  12   9     2491.90     2484.83     59.47 o
   0  12   9     3387.80     3329.97     65.49 o
   2  12   9     4587.05     4417.41     90.54 o
   4  12   9      320.43      299.02     39.05 o
   6  12   9     2326.23     2511.48    138.94 o
   8  12   9       76.79      130.71     61.34 o
  -9  13   9      269.97      298.19     45.26 o
  -7  13   9     2157.63     2187.38     71.98 o
  -5  13   9       51.38       41.55     27.62 o
  -3  13   9     9250.10     9596.04    133.39 o
  -1  13   9     1058.24      997.20     41.96 o
   1  13   9      838.24      818.59     46.30 o
   3  13   9     2043.36     1794.81     72.61 o
   5  13   9     2966.42     2850.78    120.22 o
   7  13   9        1.45      -51.25     51.25 o
   9  13   9      401.68      306.11     74.03 o
  -8  14   9     1101.80     1127.58     62.47 o
  -6  14   9     1834.56     1944.23     61.34 o
  -4  14   9     3101.00     3147.44     71.92 o
  -2  14   9       22.18       15.96     27.31 o
   0  14   9     2268.68     2202.27     58.00 o
   2  14   9      542.87      404.98     30.31 o
   4  14   9     2528.75     2671.52    117.27 o
   6  14   9      970.78     1034.09     87.57 o
   8  14   9      127.92      155.91     67.64 o
  -7  15   9      934.78      913.09     53.77 o
  -5  15   9     1630.26     1593.40     82.01 o
  -3  15   9     1059.64      961.95     45.50 o
  -1  15   9        6.28      -25.94     25.94 o
   1  15   9      712.21      631.94     39.13 o
   3  15   9     3353.60     3200.69    124.75 o
   5  15   9     5582.43     5386.03    169.84 o
   7  15   9       38.93       90.63     62.26 o
  -8  16   9       90.22      -27.33     58.60 o
  -6  16   9       90.54       79.23     35.06 o
  -4  16   9     3170.24     3111.44     74.96 o
  -2  16   9     3049.32     2930.80     70.63 o
   0  16   9     3391.27     3333.73     80.88 o
   2  16   9     1002.49     1004.45     52.65 o
   4  16   9     8804.24     8261.05    214.89 o
   6  16   9        3.78       88.41     63.35 o
  -7  17   9     4576.78     4976.43    139.49 o
  -5  17   9     3435.27     3482.99     81.51 o
  -3  17   9      845.30      834.83     46.84 o
  -1  17   9      485.42      432.72     37.09 o
   1  17   9        7.77       38.59     35.36 o
   3  17   9     7194.08     7480.20    202.56 o
   5  17   9     3263.58     3395.02    143.83 o
   7  17   9      383.27      322.66     78.96 o
  -6  18   9      194.87      130.57     45.14 o
  -4  18   9       92.27       66.34     32.77 o
  -2  18   9     1705.56     1798.77     69.01 o
   0  18   9     6544.22     6376.89    107.37 o
   2  18   9     2221.96     2423.84     96.58 o
   4  18   9      204.78      248.33     67.32 o
   6  18   9       42.17      160.34     93.88 o
  -5  19   9      363.52      380.69     44.98 o
  -3  19   9     2988.15     2821.42     76.79 o
  -1  19   9     1615.62     1586.93     59.97 o
   1  19   9     1907.33     1898.01     89.59 o
   3  19   9      541.00      640.44     83.29 o
   5  19   9       15.11      -31.64     61.83 o
  -4  20   9      360.36      346.61     59.44 o
  -2  20   9     1293.98     1358.43     59.69 o
   0  20   9      529.04      584.89     52.28 o
   2  20   9      315.62      322.63     57.70 o
  -1  21   9     5365.20     5740.27    126.15 o
   1  21   9      950.73     1114.30     79.84 o
 -10   0  10     3303.24     3560.50    377.86 o
  -8   0  10     1268.93     1331.32     86.36 o
  -6   0  10     5505.97     6017.76    211.70 o
  -4   0  10    12484.77    12969.71    352.12 o
  -2   0  10       31.08       35.89     36.64 o
   0   0  10     2364.37     2623.05     64.60 o
   2   0  10     9379.38     9055.46    245.96 o
   4   0  10    32277.00    32100.39    757.29 o
   6   0  10     3144.51     3314.15    135.67 o
   8   0  10     2220.86     2136.56    131.00 o
  10   0  10       85.29       17.29     69.08 o
 -11   1  10     2303.66     2181.20     85.93 o
  -9   1  10       95.87      160.38     46.78 o
  -7   1  10      995.40      916.63     58.12 o
  -5   1  10      459.65      384.50     24.82 o
  -3   1  10     1882.26     1666.83     65.96 o
  -1   1  10     5339.60     5267.18     88.25 o
   1   1  10     4141.08     4180.68     77.06 o
   3   1  10     4961.26     4951.25     90.77 o
   7   1  10      593.16      468.73     49.82 o
   9   1  10      118.85       89.20     44.67 o
  11   1  10     3263.57     3223.71    152.30 o
 -10   2  10      985.96     1038.78     55.30 o
  -8   2  10        5.56      -11.42     37.51 o
  -6   2  10     2148.28     2121.45     58.18 o
  -4   2  10    40392.20    40221.78    674.35 o
  -2   2  10    21910.98    21201.13    334.57 o
   0   2  10        9.95       13.61     16.59 o
   2   2  10      116.19      281.89     24.34 o
   4   2  10     2608.41     2158.68     58.12 o
   6   2  10     6047.90     5664.44    125.73 o
   8   2  10      515.65      513.36     45.29 o
  10   2  10       97.57       97.90     77.17 o
 -11   3  10     4436.86     4380.85    113.38 o
  -9   3  10     4561.99     4561.66     88.53 o
  -7   3  10     4310.83     4309.57     86.07 o
  -5   3  10        6.56        4.07     35.45 o
  -3   3  10     1280.00     1186.34     39.42 o
  -1   3  10      951.69     1054.23     36.97 o
   1   3  10      652.33      751.23     34.50 o
   3   3  10     9564.48     9865.58    154.15 o
   5   3  10     3863.48     3752.69    119.31 o
   7   3  10     3734.35     3724.40     90.95 o
   9   3  10       26.78      109.28     37.52 o
  11   3  10      164.99       96.25     60.03 o
 -10   4  10     1413.76     1462.69     69.15 o
  -8   4  10     4988.60     5065.20    135.36 o
  -6   4  10     4166.94     4172.55     80.67 o
  -4   4  10    27392.62    26576.34    441.76 o
  -2   4  10    51797.29    53593.77    978.38 o
   0   4  10      346.26      315.35     25.44 o
   2   4  10    20682.23    19877.04    281.13 o
   4   4  10     1545.07     1467.71     48.98 o
   6   4  10     9560.96     9353.26    159.22 o
   8   4  10     2848.20     2594.73    117.60 o
  10   4  10      528.69      391.71     80.89 o
 -11   5  10     2237.70     2644.33     92.47 o
  -9   5  10      808.72      784.04     43.40 o
  -7   5  10      110.69       94.53     32.07 o
  -5   5  10      232.25      246.03     25.16 o
  -3   5  10     3748.59     3454.09     49.76 o
  -1   5  10     4669.52     4341.28     83.25 o
   1   5  10     2556.43     2605.68     60.78 o
   3   5  10       12.96        5.00     22.78 o
   5   5  10     1584.29     1420.67    108.20 o
   7   5  10      794.14      717.40     75.98 o
   9   5  10      823.21      976.98     82.63 o
  11   5  10       27.60       93.82     63.34 o
 -10   6  10      587.88      506.07     51.24 o
  -8   6  10      553.58      582.57     40.17 o
  -6   6  10     2492.87     2719.86     72.65 o
  -4   6  10       11.22       -1.10     17.55 o
  -2   6  10      450.04      411.54     25.96 o
   0   6  10    15741.02    17015.23    246.36 o
   2   6  10     1513.61     1397.72     66.74 o
   4   6  10     3365.65     3383.19    148.76 o
   6   6  10     1811.47     1770.40     58.06 o
   8   6  10        9.00       10.24     47.17 o
  10   6  10      928.00      921.98     86.92 o
 -11   7  10       18.00      -20.86     43.54 o
  -9   7  10       20.72       19.41     34.86 o
  -7   7  10      986.53     1048.59     58.71 o
  -5   7  10      490.62      508.94     33.32 o
  -3   7  10     4580.22     4637.40     86.18 o
  -1   7  10      444.24      403.69     45.51 o
   1   7  10       42.88      126.16     24.32 o
   3   7  10     6433.07     6296.11    110.81 o
   5   7  10       78.11       97.77     27.57 o
   7   7  10      150.82      186.69     52.75 o
   9   7  10      238.11      197.86     61.74 o
  11   7  10      111.96       62.81     64.01 o
 -10   8  10        2.35      -24.81     36.68 o
  -8   8  10      136.85       98.34     32.14 o
  -6   8  10      743.27      862.84     44.25 o
  -4   8  10     8829.37     8742.53    116.94 o
  -2   8  10    20610.66    20278.73    317.04 o
   0   8  10    10060.37     9718.18    156.70 o
   2   8  10       16.96       -2.01     21.38 o
   4   8  10    14006.28    13993.59    250.72 o
   6   8  10      727.32      757.72     68.36 o
   8   8  10     3377.73     3493.83    152.84 o
  10   8  10     2056.20     2118.09    118.49 o
  -9   9  10     1465.86     1432.62     67.05 o
  -7   9  10      708.90      667.45     50.57 o
  -5   9  10     2042.85     1996.24     52.47 o
  -3   9  10      849.24      792.67     41.60 o
  -1   9  10     1962.27     2039.12     62.87 o
   1   9  10     2086.57     2265.98     62.74 o
   3   9  10     1499.30     1453.53     74.73 o
   5   9  10     2747.78     2475.41    103.21 o
   7   9  10     2833.99     2888.88    119.89 o
   9   9  10      385.85      375.71     69.22 o
 -10  10  10     1582.10     1638.72     84.65 o
  -8  10  10       91.97      171.35     34.42 o
  -6  10  10     3065.15     3150.33     81.06 o
  -4  10  10     4843.69     4924.69     83.40 o
  -2  10  10     2312.44     2406.49     55.67 o
   0  10  10     3350.39     3458.01     63.08 o
   2  10  10     1350.55     1237.24     55.03 o
   4  10  10      447.13      434.98     58.26 o
   6  10  10      343.47      287.57     58.60 o
   8  10  10      331.46      418.76     67.34 o
  10  10  10      262.45      -19.05     96.68 o
  -9  11  10      217.94      177.84     46.51 o
  -7  11  10      437.87      476.77     42.06 o
  -5  11  10     3951.33     3835.06     75.26 o
  -3  11  10    24074.32    23633.23    269.94 o
  -1  11  10     7284.44     6883.84    100.74 o
   1  11  10       18.80       42.73     21.59 o
   3  11  10     3219.90     3525.90     74.70 o
   5  11  10      312.40      304.33     61.36 o
   7  11  10     5745.73     5681.54    171.63 o
   9  11  10     1748.86     1968.64    133.71 o
  -8  12  10     4654.65     4673.72    104.21 o
  -6  12  10     5713.09     5785.70     98.95 o
  -4  12  10      464.27      384.97     32.88 o
  -2  12  10       15.66       39.03     24.89 o
   0  12  10     2121.22     2402.21     69.60 o
   2  12  10     6889.81     6680.87    107.82 o
   4  12  10     6753.23     6481.25    131.65 o
   6  12  10     2608.01     2496.84    117.39 o
   8  12  10      310.36      419.21     72.78 o
  -9  13  10       37.97       57.39     43.26 o
  -7  13  10     2455.58     2282.32     74.06 o
  -5  13  10     2871.12     3048.91     70.98 o
  -3  13  10       17.96      -25.53     25.53 o
  -1  13  10       56.74       92.52     26.64 o
   1  13  10     1485.34     1544.11     76.34 o
   3  13  10     5862.28     5905.44    126.92 o
   5  13  10     8918.60     8661.39    215.15 o
   7  13  10       94.01       59.87     65.55 o
   9  13  10       74.58      108.98     67.74 o
  -8  14  10      335.76      229.19     40.24 o
  -6  14  10     1379.36     1424.45     55.21 o
  -4  14  10        8.43      -26.21     26.21 o
  -2  14  10       41.80       20.48     25.78 o
   0  14  10      136.57      132.05     30.46 o
   2  14  10     1246.16     1133.57     44.60 o
   4  14  10     6372.42     5976.75    178.61 o
   6  14  10       99.95       98.99     59.34 o
   8  14  10      284.06      186.62     69.21 o
  -7  15  10     1317.62     1307.84     63.09 o
  -5  15  10     1052.17     1085.06     50.48 o
  -3  15  10     4229.90     4224.21     87.42 o
  -1  15  10     1061.18     1132.22     47.23 o
   1  15  10     2583.81     2461.81     94.93 o
   3  15  10     2582.26     2828.75    150.56 o
   5  15  10     1017.82      945.79     87.48 o
   7  15  10       23.16        8.05     67.66 o
  -6  16  10     1400.52     1413.90     58.27 o
  -4  16  10      136.91      137.03     31.97 o
  -2  16  10      953.95      996.30     52.75 o
   0  16  10       46.99       -0.17     29.65 o
   2  16  10      520.36      483.15     43.25 o
   4  16  10      696.56      597.94    120.86 o
   6  16  10     1359.27     1256.26    102.01 o
  -5  17  10       52.51       86.52     32.24 o
  -3  17  10     3337.51     3602.11     81.69 o
  -1  17  10      766.28      733.00     43.24 o
   1  17  10     3665.69     3536.11     99.09 o
   3  17  10        1.18      -53.72     53.72 o
   5  17  10      884.45     1015.85     95.07 o
  -6  18  10     3073.19     2897.47     81.38 o
  -4  18  10       82.75       90.68     35.67 o
  -2  18  10      248.32      303.57     38.46 o
   0  18  10     1410.95     1421.09     65.93 o
   2  18  10        4.15       38.88     44.71 o
   4  18  10      854.25      847.96     89.52 o
  -3  19  10     4618.72     4634.77     96.95 o
  -1  19  10     1557.45     1395.35     57.63 o
   1  19  10     8737.80     9044.89    187.95 o
   3  19  10     4330.61     4159.28    157.97 o
  -2  20  10      319.00      211.46     42.21 o
   0  20  10     1882.23     1781.65     76.40 o
   2  20  10        6.13      -26.82     48.35 o
 -11   1  11      713.75      771.97    105.24 o
  -9   1  11      858.66      785.32     42.87 o
  -7   1  11     3850.41     3665.37     83.98 o
  -5   1  11     3413.55     3318.73    109.42 o
  -3   1  11     1240.62     1253.99     62.96 o
  -1   1  11     2271.23     2280.08     50.91 o
   1   1  11     7080.83     7675.49    124.15 o
   3   1  11      916.35      942.45     41.71 o
   5   1  11       38.57       54.55     41.15 o
   7   1  11     1790.70     1766.80     79.98 o
   9   1  11      177.50      295.18     50.76 o
  11   1  11       12.14       45.25     55.46 o
 -10   2  11     4999.98     4784.16    137.40 o
  -8   2  11     3975.91     4089.99     86.39 o
  -6   2  11       57.83       49.70     34.16 o
  -4   2  11     5354.14     4839.48    124.85 o
  -2   2  11     6556.97     6711.48    109.76 o
   0   2  11     4727.65     3934.02     75.63 o
   2   2  11    20496.17    19352.49    275.09 o
   4   2  11      225.87      251.07     28.41 o
   6   2  11     6296.79     6561.16    420.26 o
   8   2  11      314.91      320.28     40.91 o
  10   2  11      456.32      508.15     79.09 o
 -11   3  11     1613.47     1717.02     79.75 o
  -9   3  11      844.84      766.15     64.18 o
  -7   3  11    21141.16    20533.69    269.69 o
  -5   3  11    11943.15    11715.88    238.62 o
  -3   3  11      987.46     1097.91     38.97 o
  -1   3  11       22.77      -11.10     21.15 o
   1   3  11     5155.66     4695.52     87.90 o
   3   3  11     3632.88     3416.76     73.59 o
   5   3  11      508.74      342.21     43.66 o
   7   3  11     4198.71     3891.68     94.38 o
   9   3  11     5516.54     4891.14    115.69 o
  11   3  11      169.19      104.57     61.69 o
 -10   4  11      250.73      191.89     44.53 o
  -8   4  11     1565.51     1581.24     55.41 o
  -6   4  11     4415.61     4198.07     89.19 o
  -4   4  11     2942.22     2849.49    166.65 o
  -2   4  11     1738.62     1851.10     55.12 o
   0   4  11     8041.70     7944.85    129.56 o
   2   4  11    13004.39    13078.30    257.80 o
   4   4  11     1812.06     1692.87     53.24 o
   6   4  11      399.35      341.37     39.68 o
   8   4  11      290.95      343.11     41.82 o
  10   4  11     2718.42     3068.10    143.39 o
 -11   5  11      573.67      540.33     55.52 o
  -9   5  11     3425.01     3604.22    111.50 o
  -7   5  11     1525.79     1691.69     54.82 o
  -5   5  11      306.46      292.39     28.40 o
  -3   5  11     1913.07     2025.71     57.59 o
  -1   5  11      970.56      900.62     40.72 o
   1   5  11    27967.38    28013.33    387.24 o
   3   5  11    13604.47    13894.33    209.29 o
   5   5  11      223.71      295.30     46.55 o
   7   5  11        7.78       45.54     31.69 o
   9   5  11      510.18      624.98     72.78 o
  11   5  11      955.23      910.94     90.96 o
 -10   6  11        4.63       53.55     41.57 o
  -8   6  11      485.48      388.19     37.96 o
  -6   6  11      868.01      745.74     41.67 o
  -4   6  11    14035.30    13549.42    198.01 o
  -2   6  11     7484.51     6908.77    120.82 o
   0   6  11      691.51      604.62     35.53 o
   2   6  11      924.21      786.78     39.51 o
   4   6  11     1153.44      965.02     42.86 o
   6   6  11     3714.53     3563.70     85.15 o
   8   6  11    10402.51    10423.65    243.48 o
  10   6  11      119.53      166.38     60.51 o
  -9   7  11        7.05      -22.19     38.47 o
  -7   7  11     1525.45     1444.49     53.27 o
  -5   7  11     6426.38     6279.51    110.13 o
  -3   7  11     4805.44     4630.17     95.33 o
  -1   7  11    10631.92    10749.64    171.12 o
   1   7  11     2418.85     2206.29     82.40 o
   3   7  11     5494.72     5268.40    100.73 o
   5   7  11       56.82       51.36     23.68 o
   7   7  11     2808.09     2658.11    176.31 o
   9   7  11     3585.86     3048.11    129.08 o
 -10   8  11       11.24       20.65     38.77 o
  -8   8  11      813.68      928.03     64.47 o
  -6   8  11       27.23       76.83     28.30 o
  -4   8  11     1477.12     1514.44     43.75 o
  -2   8  11       26.52       26.79     20.24 o
   0   8  11     2372.93     2269.56     85.45 o
   2   8  11     3960.84     3862.23     82.32 o
   4   8  11       69.76       99.95     23.72 o
   6   8  11       66.56        1.90     44.67 o
   8   8  11       16.20      120.90     55.65 o
  10   8  11     1377.32     1154.21     98.06 o
  -9   9  11      288.55      259.18     76.87 o
  -7   9  11     5294.98     5101.78    101.59 o
  -5   9  11     5103.77     4935.48     83.53 o
  -3   9  11      247.08      233.15     26.08 o
  -1   9  11      642.79      619.67     32.88 o
   1   9  11     3860.96     3745.06     83.92 o
   3   9  11     1181.76     1141.68     45.10 o
   5   9  11        2.42        9.14     44.67 o
   7   9  11     2763.04     2931.04    121.92 o
   9   9  11     2286.79     2305.60    202.97 o
 -10  10  11      273.97      243.47     51.89 o
  -8  10  11     4040.88     4086.13    118.73 o
  -6  10  11     7526.34     7423.35    127.01 o
  -4  10  11     2858.35     2915.61     83.61 o
  -2  10  11      698.40      711.56     42.11 o
   0  10  11     7128.34     6832.08    111.17 o
   2  10  11    22486.95    21667.16    314.54 o
   4  10  11     1637.85     1333.98     82.34 o
   6  10  11     3385.99     3184.13    123.90 o
   8  10  11      139.65      151.95     61.39 o
  -9  11  11        1.19       17.68     58.31 o
  -7  11  11     3264.47     3590.63     87.41 o
  -5  11  11     4354.91     4289.12    112.22 o
  -3  11  11    19770.92    19735.05    231.86 o
  -1  11  11     7165.38     7296.48    163.40 o
   1  11  11     5227.30     5150.36     92.91 o
   3  11  11      720.32      594.29     46.26 o
   5  11  11     2421.41     2425.77    157.87 o
   7  11  11     2243.22     2300.80    120.08 o
   9  11  11     3311.18     3338.99    334.00 o
  -8  12  11      290.22      282.72     49.35 o
  -6  12  11     7773.51     7818.46    120.14 o
  -4  12  11      110.36       95.39     26.78 o
  -2  12  11      849.08      824.51     52.83 o
   0  12  11      231.41      253.69     28.20 o
   2  12  11     2953.80     3035.37     69.42 o
   4  12  11     3485.67     3339.66     92.48 o
   6  12  11       11.89       -2.61     50.87 o
   8  12  11     2378.81     2476.25    126.90 o
  -9  13  11      154.74      200.10     64.54 o
  -7  13  11      637.10      610.15     47.53 o
  -5  13  11     2408.54     2578.76     71.29 o
  -3  13  11     6559.63     6578.66    104.37 o
  -1  13  11        2.56       -3.39     24.51 o
   1  13  11     2331.78     2181.44     62.26 o
   3  13  11      259.95      214.68     42.52 o
   5  13  11     1921.65     2168.56    110.54 o
   7  13  11     3474.62     3757.67    146.97 o
  -8  14  11      352.71      306.48     56.77 o
  -6  14  11     1247.81     1267.90     52.60 o
  -4  14  11        3.15       -4.36     27.45 o
  -2  14  11     1932.22     1984.72     63.29 o
   0  14  11      527.31      578.57     37.71 o
   2  14  11     5793.78     5659.59    154.12 o
   4  14  11      313.26      250.55     61.25 o
   6  14  11      348.43      381.68     70.42 o
   8  14  11       60.95      107.17     66.90 o
  -7  15  11      317.83      356.50     53.09 o
  -5  15  11     1203.85     1157.85     51.59 o
  -3  15  11     2453.99     2554.66     68.47 o
  -1  15  11     1719.48     1825.29     57.45 o
   1  15  11     1120.16     1117.52     47.04 o
   3  15  11      558.42      615.94    125.19 o
   5  15  11     2689.68     2811.54    132.24 o
   7  15  11       53.03      -43.14     62.81 o
  -6  16  11     3475.73     3415.87     82.24 o
  -4  16  11       40.56       72.84     31.51 o
  -2  16  11       13.40      -18.65     28.20 o
   0  16  11       38.39       27.81     34.71 o
   2  16  11      326.58      250.53     48.72 o
   4  16  11      324.23      380.57     72.79 o
   6  16  11     1074.14     1180.54     99.10 o
  -5  17  11      637.39      652.27     45.36 o
  -3  17  11      349.80      286.63     37.65 o
  -1  17  11     2714.58     2916.70     73.63 o
   1  17  11     3715.02     3936.95     97.12 o
   3  17  11     2125.58     2075.51    116.94 o
   5  17  11      329.22      294.85     94.16 o
  -4  18  11     2200.24     2284.01     72.32 o
  -2  18  11     3398.85     3320.10     81.37 o
   0  18  11        8.29      -40.22     40.22 o
   2  18  11       12.59      -36.04     59.42 o
   4  18  11      169.28      146.46     67.26 o
  -3  19  11     1519.93     1580.03     63.10 o
  -1  19  11      750.96      607.19     62.16 o
   1  19  11       58.44       26.83     46.15 o
   3  19  11       33.67       33.41     63.28 o
  -2  20  11     1361.53     1351.11     88.77 o
   0  20  11      966.76     1137.45     82.34 o
   2  20  11       69.94       93.94     72.41 o
 -10   0  12    10795.74    10964.08    266.34 o
  -8   0  12     3923.67     3901.28    220.87 o
  -6   0  12      106.32       80.32     22.27 o
  -4   0  12       69.27       50.54     47.12 o
  -2   0  12    39555.44    39960.94    945.86 o
   0   0  12     8667.39     7496.53    145.58 o
   2   0  12      606.47      634.72     41.86 o
   4   0  12     1780.42     1921.93     99.42 o
   6   0  12      110.08      100.98     51.34 o
   8   0  12        8.09       -9.13     54.54 o
  10   0  12      908.07     1143.24    111.93 o
 -11   1  12       20.31       26.27     44.09 o
  -9   1  12     8026.47     8224.17    153.35 o
  -7   1  12     4837.52     4687.35     96.51 o
  -5   1  12     1710.13     1615.56     79.28 o
  -3   1  12       11.48       -6.58     30.67 o
  -1   1  12     3790.84     3590.59     71.15 o
   1   1  12     2408.19     2369.89     58.82 o
   3   1  12     4599.45     4697.99     91.82 o
   5   1  12     9182.57     8666.16    288.39 o
   7   1  12     3485.30     3408.72    184.10 o
   9   1  12     2909.58     2768.05    109.19 o
  11   1  12        3.47       52.09     55.58 o
 -10   2  12     3820.98     3868.00    108.23 o
  -8   2  12     2716.65     2856.50    190.38 o
  -6   2  12        8.79       46.80     40.40 o
  -4   2  12      779.89      841.22     32.89 o
  -2   2  12     9224.55     8440.68    133.84 o
   0   2  12       72.64       28.63     19.39 o
   2   2  12      110.35      113.47     23.89 o
   4   2  12     2703.35     2480.25     65.08 o
   6   2  12     6265.54     6063.01    198.87 o
   8   2  12     1560.96     1532.81     67.17 o
  10   2  12      119.49      119.16     54.79 o
 -11   3  12     4439.36     4735.37    123.76 o
  -9   3  12      373.83      407.86     47.50 o
  -7   3  12     1207.83     1142.17     65.53 o
  -5   3  12      481.17      423.96     50.40 o
  -3   3  12    24058.34    23574.83    330.86 o
  -1   3  12    16338.84    15848.42    276.85 o
   1   3  12       53.61      102.23     23.18 o
   3   3  12     3507.80     3525.68     78.15 o
   5   3  12     2259.34     2276.36     66.16 o
   7   3  12     3448.26     3021.96    130.98 o
   9   3  12       85.68       74.24     52.13 o
  11   3  12       43.65      -19.34     76.48 o
 -10   4  12      605.75      605.48     56.30 o
  -8   4  12      119.64      159.09     46.23 o
  -6   4  12      823.33      838.93     37.89 o
  -4   4  12     5191.37     5286.52    136.34 o
  -2   4  12     2169.02     2187.98     58.16 o
   0   4  12     2764.17     2421.44     60.73 o
   2   4  12    18490.36    18517.49    268.59 o
   4   4  12    20771.95    20613.56    299.14 o
   6   4  12    17726.07    17365.89    468.49 o
   8   4  12      371.87      460.20     68.32 o
  10   4  12     4059.50     3928.95    146.11 o
 -11   5  12      748.02      734.19    104.69 o
  -9   5  12      172.58      292.51     62.98 o
  -7   5  12     1124.68     1266.61     85.64 o
  -5   5  12     4604.95     4898.86    135.79 o
  -3   5  12     7178.26     6797.54    120.51 o
  -1   5  12    11932.15    11885.45    183.71 o
   1   5  12      569.39      512.83     33.96 o
   3   5  12      266.13      234.10     41.37 o
   5   5  12      639.21      668.88     46.86 o
   7   5  12      780.13      741.65     46.37 o
   9   5  12        9.64      -49.35     49.35 o
 -10   6  12      819.39      886.19     61.48 o
  -8   6  12       79.29       54.21     41.43 o
  -6   6  12     6367.47     6108.67    105.68 o
  -4   6  12      710.69      640.10     26.96 o
  -2   6  12     1663.87     1427.01     51.91 o
   0   6  12        7.20       10.57     23.62 o
   2   6  12      146.58      160.89     27.08 o
   4   6  12       76.03       95.57     33.35 o
   6   6  12     5301.78     5158.36    106.66 o
   8   6  12      758.61      920.21     79.86 o
  10   6  12     1734.88     1664.07    178.57 o
  -9   7  12      575.51      533.40     83.11 o
  -7   7  12     1535.36     1383.34    105.26 o
  -5   7  12      350.30      406.50     30.64 o
  -3   7  12     1355.33     1314.06     71.21 o
  -1   7  12      345.29      233.24     30.57 o
   1   7  12     1171.41      923.53     44.80 o
   3   7  12      128.84       73.48     25.68 o
   5   7  12      955.50      835.30     83.36 o
   7   7  12      625.27      491.44    118.51 o
   9   7  12     1258.25     1100.11     90.95 o
 -10   8  12       37.14       65.35     41.60 o
  -8   8  12      121.34      133.14     44.92 o
  -6   8  12     3981.82     4277.53     88.17 o
  -4   8  12     1767.76     1792.64     46.25 o
  -2   8  12       66.83       67.16     20.90 o
   0   8  12     1670.02     1638.52     57.29 o
   2   8  12       70.52       23.83     24.18 o
   4   8  12     4639.52     4354.94    127.17 o
   6   8  12      602.03      475.42     61.95 o
   8   8  12       48.37       42.05     54.49 o
  10   8  12       64.13      137.72     62.86 o
  -9   9  12      235.01      260.34     48.87 o
  -7   9  12        6.59       11.10     40.12 o
  -5   9  12      221.45      231.24     27.36 o
  -3   9  12     2223.56     2307.70     58.39 o
  -1   9  12     4055.50     3817.68     88.45 o
   1   9  12      191.22      164.53     30.14 o
   3   9  12     1180.76     1258.25     52.56 o
   5   9  12    11114.97    10565.30    433.24 o
   7   9  12      925.09      936.75     80.60 o
   9   9  12       93.85       78.79     59.36 o
  -8  10  12       18.43       59.71     42.78 o
  -6  10  12      435.63      429.15     74.71 o
  -4  10  12     3412.04     3344.45     67.37 o
  -2  10  12     7189.37     6979.86    101.56 o
   0  10  12     2811.28     3248.07    206.77 o
   2  10  12      137.73      117.35     43.06 o
   4  10  12      736.21      651.89     90.69 o
   6  10  12      127.07       58.04     54.76 o
   8  10  12     1271.87     1429.62    100.76 o
  -9  11  12     1149.27     1153.87     76.95 o
  -7  11  12     4015.47     3861.44    114.66 o
  -5  11  12     5827.64     5748.45     95.58 o
  -3  11  12     2226.06     1965.06     53.50 o
  -1  11  12     3760.58     3635.65     69.35 o
   1  11  12       14.29       14.49     25.60 o
   3  11  12    11373.81    11508.97    186.76 o
   5  11  12    13098.02    12608.35    275.01 o
   7  11  12     6547.38     6338.58    185.29 o
   9  11  12       79.46      175.52     94.50 o
  -8  12  12        9.51      -21.04     41.53 o
  -6  12  12      158.57      139.54     29.85 o
  -4  12  12      126.74      157.93     29.05 o
  -2  12  12     4873.31     5230.89     88.41 o
   0  12  12     6330.32     6124.33    124.21 o
   2  12  12      308.56      296.88     30.83 o
   4  12  12      113.90      111.41     38.33 o
   6  12  12       36.34       43.48     53.57 o
   8  12  12      255.85      276.48     69.90 o
  -7  13  12     2236.67     2357.31    126.73 o
  -5  13  12      153.16      163.47     30.65 o
  -3  13  12       13.15       19.12     26.50 o
  -1  13  12     6477.26     6558.10    119.79 o
   1  13  12     3541.19     3806.76     81.87 o
   3  13  12     3814.08     3844.03    122.49 o
   5  13  12       24.00       47.47     52.49 o
   7  13  12      536.35      508.95     76.44 o
  -8  14  12     2492.87     2528.67    103.50 o
  -6  14  12      333.05      344.91     43.49 o
  -4  14  12     1448.74     1286.73     51.29 o
  -2  14  12      254.91      218.64     31.51 o
   0  14  12     1129.87     1180.79     46.67 o
   2  14  12     5357.41     5378.73    126.02 o
   4  14  12       21.74       34.81     61.92 o
   6  14  12      662.56      701.92     80.69 o
  -7  15  12      689.83      704.13     82.70 o
  -5  15  12      270.82      323.68     37.44 o
  -3  15  12     1362.29     1354.53     53.76 o
  -1  15  12     6000.73     6086.21    116.31 o
   1  15  12       53.73       56.36     30.08 o
   3  15  12     1051.69     1096.45    138.43 o
   5  15  12      223.15      220.99    114.59 o
   7  15  12      232.56      226.36     71.29 o
  -6  16  12      423.68      477.77     48.72 o
  -4  16  12     1379.03     1359.95     55.77 o
  -2  16  12     1479.80     1462.87     55.60 o
   0  16  12       28.97       14.67     38.77 o
   2  16  12      962.62      861.51     66.49 o
   4  16  12      278.55      273.95     67.19 o
   6  16  12     3541.66     3589.80    151.89 o
  -5  17  12       33.16      -32.06     32.06 o
  -3  17  12     3712.44     3697.25     96.16 o
  -1  17  12     1534.99     1620.55     68.05 o
   1  17  12     1059.21     1118.95     68.20 o
   3  17  12     1135.99     1066.45     92.57 o
   5  17  12      265.19      268.17     99.33 o
  -4  18  12      128.12      144.10     37.02 o
  -2  18  12     4498.75     4865.24     97.44 o
   0  18  12      203.32      145.10     65.16 o
   2  18  12     2716.51     2992.65    135.06 o
   4  18  12       93.09       60.28    105.61 o
  -3  19  12      203.78      189.78     37.99 o
  -1  19  12     3658.52     3816.18    126.32 o
   1  19  12     3664.00     4459.75    128.52 o
   3  19  12      656.11      594.48     84.86 o
 -11   1  13       20.08       51.99     55.99 o
  -9   1  13     1934.31     1958.88     82.01 o
  -7   1  13     2602.83     2535.14    105.83 o
  -5   1  13       87.63      135.49     41.57 o
  -3   1  13        6.36      -19.13     32.59 o
  -1   1  13      621.59      718.74     50.84 o
   1   1  13     2083.04     1989.89     46.15 o
   3   1  13     1053.72     1027.98     45.69 o
   5   1  13     1262.25     1155.94     60.97 o
   7   1  13     2139.74     2105.56     73.26 o
   9   1  13      170.63      144.93     41.50 o
 -10   2  13      131.45      134.21     78.37 o
  -8   2  13       59.65       47.44     40.34 o
  -6   2  13       39.05       41.45     41.55 o
  -4   2  13     1923.66     1696.65     80.29 o
  -2   2  13     1497.10     1382.63     41.53 o
   0   2  13     6823.43     6499.39     94.37 o
   2   2  13     6555.76     6705.09    118.50 o
   4   2  13     2792.70     2784.01    132.39 o
   6   2  13      147.77      133.30     65.50 o
   8   2  13     3254.77     3288.78     91.68 o
  10   2  13     3182.93     3330.06    207.88 o
  -9   3  13     3972.67     4189.48    125.66 o
  -7   3  13     2147.46     2108.73     85.29 o
  -5   3  13     5496.12     5628.37    160.16 o
  -3   3  13     1020.88     1048.13     38.13 o
  -1   3  13     1348.59     1335.79     57.18 o
   1   3  13     3598.58     2891.41     69.28 o
   3   3  13     5219.09     4683.52    101.62 o
   5   3  13      126.08       91.80     28.70 o
   7   3  13     1312.74     1151.79     72.19 o
   9   3  13      464.15      502.34     67.16 o
 -10   4  13        5.33       38.31     42.94 o
  -8   4  13     3589.00     3565.59    122.47 o
  -6   4  13     1130.44     1237.34     78.53 o
  -4   4  13      112.13       57.52     36.99 o
  -2   4  13      345.67      424.46     31.38 o
   0   4  13     6344.37     6371.98    114.42 o
   2   4  13     7921.64     7480.56    129.89 o
   4   4  13     2490.79     2710.85     89.62 o
   6   4  13       52.69       14.25     40.75 o
   8   4  13       70.59       20.72     45.52 o
  10   4  13     5035.35     4839.65    161.82 o
  -9   5  13     1346.29     1213.89     76.62 o
  -7   5  13     2257.88     2106.60     87.79 o
  -5   5  13    24965.63    24063.34    440.05 o
  -3   5  13    17071.06    17151.13    255.09 o
  -1   5  13    10084.39    10155.38    253.86 o
   1   5  13     3394.71     3693.40     81.61 o
   3   5  13      659.11      652.20     94.94 o
   5   5  13      261.02      252.18     38.35 o
   7   5  13     1594.81     1533.86    101.98 o
   9   5  13     3604.90     3627.18    137.62 o
 -10   6  13      295.21      349.15    142.77 o
  -8   6  13      288.32      302.06     61.23 o
  -6   6  13     5952.80     6030.48    219.64 o
  -4   6  13     4313.16     4091.86     90.26 o
  -2   6  13     6097.07     6281.74    142.56 o
   0   6  13      712.49      649.68     86.75 o
   2   6  13    11176.32    10416.16    175.06 o
   4   6  13    14761.06    14381.71    222.88 o
   6   6  13     4444.42     4307.72     96.84 o
   8   6  13      429.12      563.46     87.51 o
  10   6  13       48.38      -51.45     51.45 o
  -9   7  13     1381.17     1398.77     81.38 o
  -7   7  13     2908.11     3034.40    248.66 o
  -5   7  13    16497.61    16298.23    269.05 o
  -3   7  13     1439.40     1471.74     55.97 o
  -1   7  13      307.04      263.88     33.07 o
   1   7  13      285.02      189.83     35.34 o
   3   7  13      636.93      654.27     47.47 o
   5   7  13     4506.80     4343.96    200.07 o
   7   7  13      258.10      285.90     59.46 o
   9   7  13     1434.78     1471.66    101.95 o
 -10   8  13       41.80       22.44     59.22 o
  -8   8  13       10.54       19.28     42.54 o
  -6   8  13    13512.36    13367.35    312.20 o
  -4   8  13     5633.02     5636.56    136.33 o
  -2   8  13     1497.02     1327.14     56.59 o
   0   8  13        4.95      -25.21     25.21 o
   2   8  13     2210.85     2236.38     71.42 o
   4   8  13     5450.35     5491.03    108.56 o
   6   8  13     1268.25     1230.16     84.75 o
   8   8  13     1746.06     1734.48    158.43 o
  -9   9  13      551.81      587.96     61.62 o
  -7   9  13     1619.15     1617.36     94.02 o
  -5   9  13      554.48      540.51     41.55 o
  -3   9  13      364.20      334.89     27.10 o
  -1   9  13     7145.81     6623.70    126.80 o
   1   9  13     7334.77     7169.98    132.05 o
   3   9  13    15213.74    14773.17    329.13 o
   5   9  13      961.55      897.05    171.96 o
   7   9  13     2330.21     2300.59    115.59 o
   9   9  13      129.50      130.46    139.00 o
  -8  10  13       99.75      191.96     48.64 o
  -6  10  13      446.41      466.92     53.25 o
  -4  10  13      742.14      779.82     39.91 o
  -2  10  13        3.18       12.03     22.47 o
   0  10  13     1526.44     1432.18     68.69 o
   2  10  13      344.52      316.47     35.28 o
   4  10  13      263.22      110.86     71.31 o
   6  10  13     4302.79     4161.59    144.33 o
   8  10  13      467.19      655.70     78.52 o
  -9  11  13      125.36      187.85     50.75 o
  -7  11  13     1639.17     1630.85    103.55 o
  -5  11  13      396.29      345.30     48.81 o
  -3  11  13     5269.82     5376.08     98.68 o
  -1  11  13        1.27        0.48     27.09 o
   1  11  13     8198.99     8346.92    150.57 o
   3  11  13    18360.36    17610.48    303.13 o
   5  11  13     1637.47     1544.22     94.83 o
   7  11  13      360.22      361.95     84.35 o
  -8  12  13     1005.86     1144.15     84.85 o
  -6  12  13      169.19      217.83     37.64 o
  -4  12  13     1383.96     1237.59     48.03 o
  -2  12  13     2720.44     2572.20     61.57 o
   0  12  13      198.79      122.25     30.90 o
   2  12  13     1985.92     2107.39     60.94 o
   4  12  13       26.90        2.94     38.14 o
   6  12  13     2022.99     2075.61    114.33 o
   8  12  13      970.81      867.87    107.62 o
  -7  13  13      755.19      635.16     60.18 o
  -5  13  13       96.17       91.88     34.32 o
  -3  13  13      513.21      496.81     35.39 o
  -1  13  13     1057.14     1137.18     45.58 o
   1  13  13      137.60      169.95     42.89 o
   3  13  13       86.43       92.91     50.80 o
   5  13  13     1336.84     1361.20    137.35 o
   7  13  13       24.32       30.85     97.52 o
  -6  14  13      338.47      328.04     44.28 o
  -4  14  13      658.89      630.03     40.72 o
  -2  14  13        8.59       34.19     30.51 o
   0  14  13      253.56      235.09     35.85 o
   2  14  13      152.17      134.37     42.97 o
   4  14  13      612.91      501.31     73.30 o
   6  14  13     2954.87     2971.06    135.28 o
  -7  15  13      422.86      304.14     72.95 o
  -5  15  13       10.22      -32.89     32.89 o
  -3  15  13      738.98      816.80     44.90 o
  -1  15  13     4320.65     4240.61    102.91 o
   1  15  13      634.22      732.28     60.05 o
   3  15  13        2.28        4.55     54.13 o
   5  15  13       10.62       21.86     58.63 o
  -6  16  13      119.06       50.91     40.36 o
  -4  16  13     1117.84      975.77     50.40 o
  -2  16  13      201.48      180.02     37.15 o
   0  16  13     7981.66     7874.34    121.12 o
   2  16  13     2430.35     2174.60    114.71 o
   4  16  13     2233.58     1644.16    110.06 o
  -5  17  13       52.04       -2.63     37.46 o
  -3  17  13     3264.10     3302.85     80.88 o
  -1  17  13     8048.12     8216.17    156.11 o
   1  17  13      962.30      780.54    108.56 o
   3  17  13     1305.99     1222.97     98.89 o
   5  17  13       27.81      -83.42     83.42 o
  -4  18  13       72.54       63.67     39.68 o
  -2  18  13      189.83      294.95     36.61 o
   0  18  13     1623.77     1605.27     70.52 o
   2  18  13      831.38      925.01    132.41 o
  -1  19  13      800.66      637.48     53.54 o
   1  19  13      931.01      936.76     90.26 o
 -10   0  14     3449.55     3237.01    149.02 o
  -8   0  14     4039.98     3794.81    189.19 o
  -6   0  14     3685.49     3560.48    170.52 o
  -4   0  14       10.52       10.96     49.12 o
  -2   0  14     7316.87     7069.88    230.22 o
   0   0  14    23181.92    23862.00    406.82 o
   2   0  14       11.95      -24.94     24.94 o
   4   0  14     2361.11     2457.69     86.01 o
   8   0  14     9646.67    10171.35    309.52 o
  10   0  14      351.21      422.22    103.25 o
  -9   1  14     8514.17     8970.66    168.14 o
  -7   1  14     2732.33     2802.22    111.64 o
  -5   1  14     5957.53     5774.75    189.54 o
  -3   1  14     3100.82     2800.80     97.79 o
  -1   1  14    26863.09    25999.34    362.23 o
   1   1  14     9880.91     9745.41    134.27 o
   3   1  14      155.22      166.69     28.74 o
   5   1  14      661.09      676.65     43.78 o
   7   1  14     2652.97     2570.50     84.90 o
   9   1  14      387.68      462.01     49.62 o
 -10   2  14     3416.58     3662.52    128.60 o
  -8   2  14     2165.43     2227.12     92.34 o
  -6   2  14     4498.05     4277.13    170.78 o
  -4   2  14      240.76      224.89     43.65 o
  -2   2  14     8938.84     8688.58    140.17 o
   0   2  14    16579.82    16461.04    206.60 o
   2   2  14      565.45      498.77     36.15 o
   4   2  14     1757.30     1786.06     75.82 o
   6   2  14     2845.02     2710.48    101.14 o
   8   2  14      756.12      860.12     55.75 o
  10   2  14      191.39      217.07     72.28 o
  -9   3  14        3.53      -41.48     41.48 o
  -7   3  14      778.30      772.54     70.47 o
  -5   3  14    16241.05    15330.62    305.58 o
  -3   3  14     3791.52     3632.50    162.05 o
  -1   3  14      168.55      245.16     35.79 o
   1   3  14      171.79      113.82     26.20 o
   3   3  14       20.65       24.12     29.90 o
   5   3  14     4152.46     4220.36    124.44 o
   7   3  14    10575.35    10428.19    183.03 o
   9   3  14     1294.28     1407.67     94.26 o
 -10   4  14     2889.15     2875.03     99.28 o
  -8   4  14     1937.79     2185.48    125.40 o
  -6   4  14        3.85       66.90     44.27 o
  -4   4  14     1042.64     1034.82     68.65 o
  -2   4  14     4669.84     4710.02     93.22 o
   0   4  14      827.93      827.15     42.03 o
   2   4  14      978.02      996.46     46.78 o
   4   4  14      384.49      537.45     61.74 o
   6   4  14     1304.93     1387.48     60.32 o
   8   4  14      143.09       77.02     49.07 o
  10   4  14      899.60     1013.49    149.29 o
  -9   5  14        1.33        3.64     43.54 o
  -7   5  14      553.97      531.22     55.85 o
  -5   5  14     3092.21     3174.94    113.20 o
  -3   5  14       69.93      107.16     27.58 o
  -1   5  14      176.44      189.61     29.90 o
   1   5  14     2458.04     2543.00     69.38 o
   3   5  14     2852.15     2785.69     74.13 o
   5   5  14     1879.45     1752.59     62.35 o
   7   5  14     1105.94     1086.63     80.36 o
   9   5  14      150.04      176.25     59.04 o
 -10   6  14       22.67      -23.86     46.88 o
  -8   6  14        6.26      -35.67     39.42 o
  -6   6  14       19.54       54.75     56.55 o
  -4   6  14       58.16       25.33     25.91 o
  -2   6  14      808.44      771.44     85.39 o
   0   6  14       19.09        3.15     40.73 o
   2   6  14     1033.84     1047.95     49.11 o
   4   6  14      976.58      976.95     49.72 o
   6   6  14      886.22      884.62     50.50 o
   8   6  14      328.56      272.58     63.16 o
  -9   7  14      780.04      858.60     70.09 o
  -7   7  14       10.99      -39.87     39.87 o
  -5   7  14     2958.28     2966.58     97.74 o
  -3   7  14     1429.67     1311.37     55.06 o
  -1   7  14      140.28      160.94     31.40 o
   1   7  14      425.57      398.63     37.40 o
   3   7  14      362.56      328.75     35.72 o
   5   7  14      442.33      410.36     64.11 o
   7   7  14      913.05      814.71     76.28 o
   9   7  14        6.78       30.63     56.46 o
  -8   8  14      386.29      363.91    115.11 o
  -6   8  14      256.91      273.03     47.21 o
  -4   8  14     2045.35     1913.39     82.38 o
  -2   8  14       57.09       38.14     45.35 o
   0   8  14      497.61      411.58     38.22 o
   2   8  14     8914.32     8411.45    217.04 o
   4   8  14      608.52      523.20     43.84 o
   6   8  14       10.70      -20.68     46.43 o
   8   8  14     1403.79     1548.50    103.25 o
  -9   9  14        1.18        0.54     43.48 o
  -7   9  14     1545.51     1468.49     95.72 o
  -5   9  14    11233.08    11414.44    227.97 o
  -3   9  14     7228.87     7120.67    136.60 o
  -1   9  14        2.29      -28.24     28.24 o
   1   9  14      224.61      210.96     33.95 o
   3   9  14     2313.47     2428.01     79.96 o
   5   9  14     1024.65      930.62     76.68 o
   7   9  14      536.50      420.34     68.64 o
   9   9  14       28.15      -24.90     57.99 o
  -8  10  14      219.12      138.19     49.14 o
  -6  10  14     3896.61     3923.38    196.94 o
  -4  10  14     6275.86     6249.19    116.36 o
  -2  10  14        9.03        0.13     27.84 o
   0  10  14      422.31      448.24     53.14 o
   2  10  14      431.28      439.42     39.50 o
   4  10  14      878.40      945.79     74.86 o
   6  10  14     1982.44     2048.46    124.65 o
   8  10  14     1583.03     1643.89    109.81 o
  -7  11  14      146.02       85.54     44.47 o
  -5  11  14       37.92        2.39     44.75 o
  -3  11  14      214.44      188.60     27.21 o
  -1  11  14     1043.58     1135.66     51.70 o
   1  11  14     8435.55     8193.39    156.51 o
   3  11  14     2528.89     2482.18    107.75 o
   5  11  14      769.68      718.48     74.12 o
   7  11  14       44.07      239.86     62.47 o
  -8  12  14     2075.09     2129.71    164.94 o
  -6  12  14     2423.08     2630.72    205.60 o
  -4  12  14     4051.86     4018.38    107.99 o
  -2  12  14     6174.90     6243.81     99.75 o
   0  12  14        7.78        5.48     28.88 o
   2  12  14      363.69      379.85     38.35 o
   4  12  14      749.67      878.41    183.91 o
   6  12  14     1020.90     1097.63     90.71 o
  -7  13  14      148.78      105.09     47.43 o
  -5  13  14     2436.21     2316.71     75.91 o
  -3  13  14      202.98      220.45     30.53 o
  -1  13  14     9869.04     9844.74    157.12 o
   1  13  14     1531.05     1485.59     57.95 o
   3  13  14        3.63       -8.90     38.45 o
   5  13  14      177.94      167.16     61.49 o
   7  13  14      544.80      601.08     84.45 o
  -6  14  14      368.77      473.59     51.39 o
  -4  14  14      299.01      344.24     41.89 o
  -2  14  14     2336.39     2219.71     61.93 o
   0  14  14     7349.18     7482.99    131.40 o
   2  14  14        5.96      -25.92     40.07 o
   4  14  14      490.16      526.71     72.93 o
   6  14  14      132.90       82.27     97.70 o
  -5  15  14       11.45        8.26     36.50 o
  -3  15  14     1228.44     1276.55     72.91 o
  -1  15  14       75.69       85.05     30.54 o
   1  15  14      540.15      443.57     56.25 o
   3  15  14       40.93       60.92     57.55 o
   5  15  14      989.11     1022.02    115.65 o
  -4  16  14       42.51      -32.10     35.42 o
  -2  16  14     1176.57     1322.97     62.80 o
   0  16  14     1280.99     1460.38     78.45 o
   2  16  14       33.18        2.63     85.81 o
   4  16  14      342.27      356.03     72.70 o
  -3  17  14      127.73       17.63     45.22 o
  -1  17  14      313.13      329.80     51.81 o
   1  17  14      446.34      345.89     71.90 o
   3  17  14     1423.78     1378.17    104.91 o
  -2  18  14       72.93       19.97     33.15 o
   0  18  14     2087.99     2338.56    100.31 o
   2  18  14     1744.75     1950.00    120.88 o
  -9   1  15      209.21      282.17     55.72 o
  -7   1  15      111.80       92.41     51.72 o
  -5   1  15     3027.63     2979.76    222.61 o
  -3   1  15     1485.74     1415.69    134.84 o
  -1   1  15     2044.23     2162.58     62.11 o
   1   1  15      963.98      944.61     37.24 o
   3   1  15      899.23      731.09     43.71 o
   5   1  15     1058.49      935.99     50.47 o
   7   1  15     1637.20     1810.19     94.48 o
   9   1  15      994.10     1239.12     67.86 o
 -10   2  15     1803.54     1889.07    104.23 o
  -8   2  15     1668.78     1679.05     86.15 o
  -6   2  15     3220.41     3049.32    115.55 o
  -4   2  15       19.11       27.51     38.87 o
  -2   2  15     1080.68     1084.90     81.72 o
   0   2  15        5.68       34.83     22.33 o
   2   2  15      223.98      180.87     31.05 o
   4   2  15     9160.34     9059.17    157.03 o
   6   2  15     2988.05     3029.63    160.61 o
   8   2  15      250.35      318.73     45.08 o
  -9   3  15      101.38       36.95     46.04 o
  -7   3  15        1.63       49.00     45.25 o
  -5   3  15     1511.95     1634.21    127.83 o
  -3   3  15     1169.75     1021.34     97.64 o
  -1   3  15     9080.32     8741.46    190.02 o
   1   3  15     2606.59     2504.46     82.11 o
   3   3  15      197.14      214.27     31.73 o
   5   3  15       56.80       44.43     29.85 o
   7   3  15      145.05      142.00     36.13 o
   9   3  15     1597.47     1761.87    104.74 o
 -10   4  15     1726.83     1576.29     90.74 o
  -8   4  15      971.68      715.96     66.69 o
  -6   4  15      540.48      573.89     88.72 o
  -4   4  15      231.81      221.67     48.09 o
  -2   4  15     7166.49     6950.21    123.73 o
   0   4  15      861.50      941.09     45.98 o
   2   4  15     2680.02     2848.36     74.33 o
   4   4  15    12070.85    11864.59    194.28 o
   6   4  15     1357.15     1269.79     81.46 o
   8   4  15     2886.75     2962.10    123.84 o
  -9   5  15       37.65       39.60     70.71 o
  -7   5  15     1294.11     1391.51     76.86 o
  -5   5  15     4426.58     4490.37    138.71 o
  -3   5  15     2390.73     2546.58    100.22 o
  -1   5  15    11174.31    10758.62    175.67 o
   1   5  15      199.25      128.94     28.97 o
   3   5  15     5673.61     5347.89    116.84 o
   5   5  15     4038.61     4181.84     97.13 o
   7   5  15        3.77       64.23     46.65 o
   9   5  15        2.52       76.02     57.43 o
  -8   6  15      190.29      232.46     51.01 o
  -6   6  15     7998.88     7624.21    163.16 o
  -4   6  15    11930.62    11353.65    186.63 o
  -2   6  15     1163.20     1164.41     51.13 o
   0   6  15     1304.26     1295.53     54.14 o
   2   6  15     7446.51     7128.72    132.61 o
   4   6  15     6851.66     7026.96    196.19 o
   6   6  15       85.61       60.83     46.73 o
   8   6  15        4.50       78.88     52.58 o
  -9   7  15      617.68      703.01     71.39 o
  -7   7  15     1287.96     1355.83     77.56 o
  -5   7  15    14191.98    13628.06    285.22 o
  -3   7  15     1558.51     1493.17     59.13 o
  -1   7  15      540.49      647.15     63.62 o
   1   7  15       91.44       73.94     32.14 o
   3   7  15    24482.70    23632.24    344.98 o
   5   7  15     2099.49     2025.15     77.24 o
   7   7  15      756.76      821.01     79.28 o
   9   7  15       79.43      103.82     62.14 o
  -8   8  15      555.34      571.90     61.44 o
  -6   8  15     1049.81      940.00     67.03 o
  -4   8  15     7606.68     7572.64    142.87 o
  -2   8  15      826.38      751.35     46.88 o
   0   8  15     4505.02     4322.02    117.46 o
   2   8  15     4615.00     4580.10    101.56 o
   4   8  15     6730.40     6853.20    131.64 o
   6   8  15     1127.91     1103.26    152.89 o
   8   8  15     1343.39     1373.35     98.02 o
  -7   9  15        3.82       33.46     42.68 o
  -5   9  15     2849.96     3036.64     80.24 o
  -3   9  15     1372.74     1421.38    105.44 o
  -1   9  15     3535.92     3136.71     83.68 o
   1   9  15     2286.72     2243.96    119.02 o
   3   9  15     1941.79     1982.24     78.88 o
   5   9  15       95.82       31.54     65.95 o
   7   9  15     1347.84     1532.43    101.76 o
  -8  10  15       27.95       75.32     54.17 o
  -6  10  15     2305.05     2352.91    187.23 o
  -4  10  15     1944.19     2011.75     78.66 o
  -2  10  15     1316.38     1187.78     59.16 o
   0  10  15      487.58      487.98     42.49 o
   2  10  15        8.43       23.08     27.97 o
   4  10  15     1537.14     1684.90     94.49 o
   6  10  15        0.90       36.45     52.16 o
   8  10  15       16.73       24.52     58.71 o
  -7  11  15     1401.65     1536.21    103.85 o
  -5  11  15        8.29       55.28     33.11 o
  -3  11  15      853.29      826.20     49.57 o
  -1  11  15       89.13       59.30     33.48 o
   1  11  15      742.07      745.98     55.41 o
   3  11  15      120.81       88.40     49.43 o
   5  11  15        0.03      -32.36     51.31 o
   7  11  15       10.60       21.76     60.19 o
  -6  12  15      719.87      748.81     79.16 o
  -4  12  15        1.89       -4.26     39.20 o
  -2  12  15      132.55       57.81     32.72 o
   0  12  15        4.42      -42.20     42.20 o
   2  12  15        4.08      -24.06     28.41 o
   4  12  15     1625.60     1515.00    137.04 o
   6  12  15      207.59      226.75     65.71 o
  -7  13  15      346.37      326.87     54.99 o
  -5  13  15     2834.64     3029.71     87.38 o
  -3  13  15       46.28       10.23     33.77 o
  -1  13  15     5524.40     5602.21    111.07 o
   1  13  15     1086.16     1005.05     50.79 o
   3  13  15     3309.81     3217.23    101.43 o
   5  13  15     3853.99     3715.36    146.60 o
  -6  14  15     2118.44     2081.37     78.40 o
  -4  14  15      202.51      164.42     38.95 o
  -2  14  15        3.31      -31.99     31.99 o
   0  14  15     2021.12     1893.83     68.07 o
   2  14  15     2951.42     3020.34    100.54 o
   4  14  15     1911.60     1680.98    106.92 o
   6  14  15     1350.49     1469.15    107.11 o
  -5  15  15     1571.83     1734.39     84.38 o
  -3  15  15        9.94       34.71     35.76 o
  -1  15  15     5067.86     4889.78    107.46 o
   1  15  15      763.48      885.44     85.94 o
   3  15  15      692.09      653.54     79.69 o
   5  15  15       44.59       19.23    101.46 o
  -4  16  15      188.59      240.10     50.43 o
  -2  16  15     6698.05     6686.27    131.42 o
   0  16  15     5879.91     6328.05    151.04 o
   2  16  15       85.05      135.35     93.26 o
   4  16  15     1307.03     1279.19    103.02 o
  -3  17  15      461.58      334.94     46.19 o
  -1  17  15      578.04      610.54     62.76 o
   1  17  15      112.52       78.26     60.12 o
   3  17  15      606.73      640.53     83.16 o
  -8   0  16     5048.69     5345.37    233.57 o
  -6   0  16      499.75      581.33     89.01 o
  -4   0  16     9192.58     8717.24    285.98 o
  -2   0  16     4143.30     4651.27    188.71 o
   0   0  16    16289.67    15676.41    283.26 o
   2   0  16     1831.99     1828.94     72.14 o
   4   0  16     2316.50     2341.00     95.21 o
   6   0  16     2488.44     2619.27    142.85 o
   8   0  16     1593.20     1705.99     96.39 o
  -9   1  16     1663.34     1615.14     90.24 o
  -7   1  16      957.89      938.17     78.05 o
  -5   1  16     2516.34     2445.96    103.37 o
  -3   1  16     1821.88     1705.96    159.08 o
  -1   1  16    11058.21    10838.33    171.44 o
   1   1  16     1397.94     1417.61     51.57 o
   3   1  16     6942.73     6691.79    108.91 o
   5   1  16      216.49      223.82     35.53 o
   7   1  16     5606.63     5690.60    125.74 o
   9   1  16     9081.87     9012.60    220.62 o
  -8   2  16     3812.99     3683.11    137.78 o
  -6   2  16     1464.98     1500.70     89.62 o
  -4   2  16      103.82      163.48     44.73 o
  -2   2  16     6719.94     6340.02    158.78 o
   0   2  16     7270.15     7097.73    105.22 o
   2   2  16      201.18      208.32     26.90 o
   4   2  16      464.72      494.25     41.12 o
   6   2  16     3915.12     3894.21    181.27 o
   8   2  16     7474.16     7278.61    149.81 o
  -9   3  16     3724.74     4162.33    132.03 o
  -7   3  16     8650.92     8537.45    213.64 o
  -5   3  16      505.28      571.45     61.35 o
  -3   3  16     5364.41     4967.82    139.84 o
  -1   3  16      517.82      533.90     44.74 o
   1   3  16     6115.63     6222.93    118.32 o
   3   3  16     3133.98     2978.74     79.93 o
   5   3  16      474.96      483.23     51.87 o
   7   3  16        7.02       43.35     42.06 o
   9   3  16      790.64      801.21     79.00 o
  -8   4  16        6.57      -15.21     43.11 o
  -6   4  16       64.31      113.84     48.42 o
  -4   4  16      207.71      124.92     49.07 o
  -2   4  16      258.18      335.76     31.35 o
   0   4  16     6897.73     6798.68    187.46 o
   2   4  16       33.01       72.37     38.58 o
   4   4  16       15.40      -12.70     27.48 o
   6   4  16      283.21      423.95     81.78 o
   8   4  16     2279.16     2603.36    140.72 o
  -9   5  16      240.51      105.65     50.79 o
  -7   5  16     4329.89     4476.48    126.78 o
  -5   5  16     1356.70     1263.78     81.86 o
  -3   5  16      301.04      339.43     42.59 o
  -1   5  16        6.86       10.22     27.12 o
   1   5  16      582.17      545.94     41.51 o
   3   5  16    11528.19    11637.70    249.62 o
   5   5  16      606.47      565.13     44.01 o
   7   5  16       62.31      155.39    112.49 o
   9   5  16      235.91      222.33     63.83 o
  -8   6  16     1335.87     1217.00     79.66 o
  -6   6  16       27.05       11.47     44.96 o
  -4   6  16       78.45       43.59     42.03 o
  -2   6  16       47.01       50.20     27.91 o
   0   6  16     1589.80     1526.24     99.31 o
   2   6  16        2.13      -29.56     29.56 o
   4   6  16     1956.43     1848.48     67.16 o
   6   6  16      293.59      287.91     55.23 o
   8   6  16       67.81       73.69     54.86 o
  -9   7  16     1123.98     1112.33    141.88 o
  -7   7  16      785.57      734.31     66.16 o
  -5   7  16       67.49       67.86     57.16 o
  -3   7  16     1653.14     1623.24     72.59 o
  -1   7  16      110.72      143.92     32.06 o
   1   7  16      467.42      465.37     40.77 o
   3   7  16      456.31      474.69     48.76 o
   5   7  16     1954.59     1857.54     68.59 o
   7   7  16      636.00      662.89     74.92 o
  -8   8  16       72.99       32.95     48.65 o
  -6   8  16     2425.29     2617.37    113.89 o
  -4   8  16     6683.76     6685.54    132.83 o
  -2   8  16        4.58       -7.96     28.95 o
   0   8  16      706.00      751.97     47.51 o
   2   8  16        1.92       -7.62     28.65 o
   4   8  16     1256.91     1325.23     69.97 o
   6   8  16      684.35      650.53     73.44 o
   8   8  16      158.44      107.96     60.23 o
  -7   9  16      608.82      771.02     67.17 o
  -5   9  16     1823.92     1723.73     82.25 o
  -3   9  16        2.69      -28.54     28.54 o
  -1   9  16       58.29       48.69     31.02 o
   1   9  16      154.75      154.13     33.58 o
   3   9  16     2399.92     2478.96    130.21 o
   5   9  16     1260.33     1401.48    126.85 o
   7   9  16        3.66      -50.23     50.23 o
  -8  10  16     1240.03     1129.22     95.00 o
  -6  10  16     2193.95     2224.95     95.55 o
  -4  10  16      138.36      153.69     35.50 o
  -2  10  16        5.80       15.46     33.69 o
   0  10  16     1316.71     1281.44     60.80 o
   2  10  16     5681.47     5741.78    121.05 o
   4  10  16     8798.99     9037.43    357.71 o
   6  10  16      447.45      374.43     66.94 o
  -7  11  16      363.65      307.59     54.76 o
  -5  11  16     2290.38     2255.90     74.57 o
  -3  11  16     2485.47     2440.18     75.41 o
  -1  11  16     3612.44     3504.75     93.65 o
   1  11  16     2621.01     2359.16     77.41 o
   3  11  16      399.92      396.85     80.23 o
   5  11  16        3.66      -50.08     50.08 o
   7  11  16     2194.83     2100.37    118.12 o
  -6  12  16       59.39       13.85     47.08 o
  -4  12  16      258.96      282.66     40.49 o
  -2  12  16       11.37       -1.92     31.62 o
   0  12  16     5571.90     5185.33    104.99 o
   2  12  16     2379.20     2728.55    117.45 o
   4  12  16      937.07      970.30    117.89 o
   6  12  16      493.38      485.11     88.20 o
  -5  13  16      163.99      173.85     39.73 o
  -3  13  16     1614.93     1654.00     67.15 o
  -1  13  16     8167.28     7904.04    139.26 o
   1  13  16       47.02       19.60     30.52 o
   3  13  16      453.93      576.24     57.24 o
   5  13  16       93.35       91.22     83.05 o
  -4  14  16      670.42      638.89     51.56 o
  -2  14  16     5959.44     5870.77    118.92 o
   0  14  16     4407.80     4438.70    100.56 o
   2  14  16      217.52      216.21     49.42 o
   4  14  16      850.54      802.09     83.88 o
  -3  15  16      144.04       92.76     37.45 o
  -1  15  16      800.30      854.36     54.08 o
   1  15  16     2935.20     2776.87    103.45 o
   3  15  16      148.40      194.50     96.56 o
  -2  16  16      557.60      630.58     51.00 o
   0  16  16       74.13       24.07     48.60 o
   2  16  16      115.81       75.30     59.49 o
  -1  17  16      410.47      415.36     60.63 o
   1  17  16       39.42       16.74     80.82 o
  -9   1  17      342.95      322.00     64.49 o
  -7   1  17     1432.14     1372.80    164.10 o
  -5   1  17     1511.33     1578.00    189.60 o
  -3   1  17     2979.98     2854.68    106.69 o
  -1   1  17      518.80      489.89     54.37 o
   1   1  17      480.39      433.79     30.12 o
   3   1  17      175.80      207.55     29.64 o
   5   1  17      524.83      586.63     57.65 o
   7   1  17     1291.56     1356.63     59.45 o
   9   1  17       21.27       45.03     73.92 o
  -8   2  17      181.78       49.53     53.71 o
  -6   2  17       66.81       70.03     65.42 o
  -4   2  17     1772.84     1758.16    109.18 o
  -2   2  17     3696.26     3631.71    117.73 o
   0   2  17     5572.17     5611.90    100.97 o
   2   2  17     1535.04     1577.85     67.83 o
   4   2  17     1613.55     1599.78     62.83 o
   6   2  17       67.86      104.54     54.98 o
   8   2  17        2.09       50.75     49.77 o
  -9   3  17      549.12      440.07     91.67 o
  -7   3  17     3485.99     2771.10    127.16 o
  -5   3  17     2099.84     2134.91    100.85 o
  -3   3  17     5418.36     5706.96    155.08 o
  -1   3  17     3494.59     3601.22     82.75 o
   1   3  17     1152.46     1182.80     43.93 o
   3   3  17      411.29      432.05     40.44 o
   5   3  17      441.37      432.93     41.73 o
   7   3  17     1430.01     1509.99     70.30 o
  -8   4  17      495.95      518.20     89.48 o
  -6   4  17      314.24      303.50    119.68 o
  -4   4  17    17141.21    17004.16    339.26 o
  -2   4  17     6583.60     6472.51    164.48 o
   0   4  17      777.45      745.93     34.37 o
   2   4  17       29.19       -1.73     28.35 o
   4   4  17       63.25       23.97     42.23 o
   6   4  17     2456.03     2392.41    142.24 o
   8   4  17       63.71      131.73     57.28 o
  -7   5  17      375.18      315.45     54.57 o
  -5   5  17      137.33      149.30     49.43 o
  -3   5  17     1028.41      911.70     70.48 o
  -1   5  17     3632.41     3659.97    164.38 o
   1   5  17     6452.33     6362.50    124.60 o
   3   5  17     5636.20     5570.03    126.97 o
   5   5  17     1170.36     1184.36     59.55 o
   7   5  17       87.59      108.63     84.71 o
  -8   6  17     1752.51     1509.32     88.54 o
  -6   6  17     8579.84     7734.70    201.81 o
  -4   6  17     8992.67     9171.93    245.82 o
  -2   6  17        8.59      -25.19     26.93 o
   0   6  17     2137.95     2028.17     68.40 o
   2   6  17      237.13      256.94     36.07 o
   4   6  17     6353.83     6268.12    127.52 o
   6   6  17     2567.01     2232.46    109.08 o
   8   6  17      268.54      372.88     66.13 o
  -7   7  17      252.98      249.53     53.64 o
  -5   7  17      115.66       85.38     49.89 o
  -3   7  17      569.14      421.79     56.94 o
  -1   7  17      530.99      426.53     40.36 o
   1   7  17     2051.38     2083.50     71.13 o
   3   7  17     6718.61     7057.87    137.85 o
   5   7  17     2048.44     2169.84    107.97 o
   7   7  17      527.09      568.88     72.17 o
  -8   8  17       29.10      -31.13     44.10 o
  -6   8  17      870.36      803.33     66.42 o
  -4   8  17     1156.89     1293.91     88.97 o
  -2   8  17     1118.48     1182.97     73.44 o
   0   8  17     1678.29     1646.47     65.47 o
   2   8  17     2194.91     2321.28     75.70 o
   4   8  17     5498.64     5461.59    118.26 o
   6   8  17       62.52       87.04     53.81 o
  -7   9  17        2.37      -12.05     48.45 o
  -5   9  17     2652.64     2677.97    104.57 o
  -3   9  17     6590.18     6397.87    131.36 o
  -1   9  17     1648.54     1628.17     67.61 o
   1   9  17     1021.92      967.13     55.34 o
   3   9  17      327.12      336.94     40.11 o
   5   9  17     4515.19     4640.96    209.89 o
   7   9  17     1094.55     1093.04    102.91 o
  -6  10  17     2763.53     2947.15    111.15 o
  -4  10  17      105.41       37.38     43.07 o
  -2  10  17     1067.72     1142.29     60.31 o
   0  10  17        2.43      -15.84     30.85 o
   2  10  17       71.44       93.08     33.44 o
   4  10  17      693.29      776.00     75.54 o
   6  10  17      152.50       70.03     57.42 o
  -5  11  17     6440.94     6814.98    160.63 o
  -3  11  17     4855.46     4921.35    106.82 o
  -1  11  17       95.93       11.07     37.48 o
   1  11  17     3721.71     3733.94     98.84 o
   3  11  17      104.01      196.06     53.89 o
   5  11  17     1688.68     1846.80    110.86 o
  -6  12  17     1844.90     1512.37    103.28 o
  -4  12  17      397.54      428.11     44.56 o
  -2  12  17      239.73      236.84     40.07 o
   0  12  17      288.13      481.33    102.50 o
   2  12  17      570.04      561.70     70.41 o
   4  12  17       87.36      176.77     85.41 o
  -5  13  17      564.66      632.25     66.41 o
  -3  13  17      310.56      273.78     41.10 o
  -1  13  17        4.00      -31.20     31.20 o
   1  13  17     1172.50     1226.66     88.41 o
   3  13  17       14.50       -9.85     53.01 o
   5  13  17       13.05      -28.81     55.39 o
  -4  14  17       50.29      -15.44     45.47 o
  -2  14  17       14.51        5.87     35.70 o
   0  14  17     5684.84     5600.05    114.69 o
   2  14  17     2782.06     3033.78    106.79 o
   4  14  17     4118.66     4049.59    156.34 o
  -3  15  17       23.80       66.81     37.53 o
  -1  15  17     1237.80     1366.22     64.71 o
   1  15  17     2591.18     2552.30    101.77 o
   3  15  17      241.74      234.09     94.74 o
   0  16  17        7.60       -9.19     50.08 o
  -8   0  18       26.74       34.97     74.05 o
  -6   0  18       29.47       44.05     66.58 o
  -4   0  18     2282.66     2325.33    152.20 o
  -2   0  18     9133.82     8582.59    285.16 o
   0   0  18    22544.34    22219.13    581.16 o
   2   0  18       35.75       36.67     33.07 o
   4   0  18        3.35      -34.44     35.43 o
   6   0  18       72.33       72.30     49.06 o
   8   0  18     7114.43     7004.19    199.75 o
  -7   1  18     1886.62     1860.54    168.06 o
  -5   1  18       74.68      113.60     78.64 o
  -3   1  18     1636.18     1658.22     90.46 o
  -1   1  18      289.50      251.09     52.26 o
   1   1  18      580.78      655.04     34.35 o
   3   1  18     6934.48     7244.14    118.67 o
   5   1  18       64.44       31.52     27.36 o
   7   1  18     1088.28     1136.71     56.98 o
  -8   2  18     4399.80     4134.48    187.08 o
  -6   2  18     1069.66     1034.44     82.42 o
  -4   2  18        5.86       25.31     41.15 o
  -2   2  18     1026.63      970.22     70.58 o
   0   2  18      791.04      750.81     43.55 o
   2   2  18     5707.61     5771.81    107.21 o
   4   2  18       90.04      121.52     31.80 o
   6   2  18      209.91      269.01     41.26 o
   8   2  18     1183.77     1262.29     89.34 o
  -7   3  18     1224.48     1255.17    115.13 o
  -5   3  18      159.94      175.98    103.38 o
  -3   3  18     1448.33     1240.35     80.11 o
  -1   3  18     5874.87     5356.45    146.47 o
   1   3  18    15472.48    15925.97    210.35 o
   3   3  18      264.78      335.02     54.14 o
   5   3  18      620.02      594.42     46.74 o
   7   3  18      115.26      109.57     38.60 o
  -8   4  18     6726.93     6520.27    165.74 o
  -6   4  18    13349.28    13057.75    288.53 o
  -4   4  18     2507.33     2405.51    105.97 o
  -2   4  18      461.89      474.92     55.26 o
   0   4  18      275.90      317.39     66.55 o
   2   4  18     2382.26     2440.67     86.70 o
   4   4  18      112.05      108.31     33.47 o
   6   4  18        9.17      -44.13     44.13 o
   8   4  18      344.72      425.56     66.40 o
  -7   5  18      754.00      927.80     83.84 o
  -5   5  18        6.21       31.65     52.31 o
  -3   5  18      457.24      510.06     59.40 o
  -1   5  18      491.88      515.76     39.98 o
   1   5  18     2168.01     2104.20    106.09 o
   3   5  18        0.82       65.07     32.21 o
   5   5  18     1659.38     1796.31     88.65 o
   7   5  18      824.82      869.26     80.97 o
  -8   6  18      677.97      642.89     68.04 o
  -6   6  18      603.62      585.22     73.18 o
  -4   6  18     1027.20      997.06     79.04 o
  -2   6  18     1358.47     1488.60    192.33 o
   0   6  18      471.39      481.15     42.03 o
   2   6  18      318.46      392.91     40.71 o
   4   6  18     1612.81     1634.46     68.38 o
   6   6  18       10.30       25.65     65.83 o
  -7   7  18      622.06      551.05     63.20 o
  -5   7  18      611.58      645.30     70.82 o
  -3   7  18     1719.12     1695.09     92.28 o
  -1   7  18      381.62      271.30     37.27 o
   1   7  18      166.24      102.36     33.66 o
   3   7  18       20.94       -5.47     34.65 o
   5   7  18      195.77      201.65     56.90 o
   7   7  18        3.59      -18.23     49.21 o
  -6   8  18     1260.95     1416.03     83.95 o
  -4   8  18      364.24      407.58     67.28 o
  -2   8  18      239.65      276.66     50.96 o
   0   8  18        1.32      -29.58     29.58 o
   2   8  18      764.67      730.54     50.34 o
   4   8  18     8048.16     8097.00    200.76 o
   6   8  18     1690.19     1796.82    107.35 o
  -7   9  18     3222.29     3398.68    121.17 o
  -5   9  18       67.96       24.92     43.83 o
  -3   9  18       44.92       87.18     45.39 o
  -1   9  18     1999.11     2075.78    124.64 o
   1   9  18     1177.78     1249.42     95.57 o
   3   9  18      422.71      498.89     59.72 o
   5   9  18        2.99       83.78     74.90 o
  -6  10  18      136.07      182.14     51.50 o
  -4  10  18        8.64      -10.61     41.46 o
  -2  10  18      577.33      457.70     46.33 o
   0  10  18     1813.93     1937.04     74.09 o
   2  10  18     3337.76     3530.14     96.01 o
   4  10  18       71.83       61.60     52.34 o
   6  10  18      310.61      341.98     69.82 o
  -5  11  18      810.04      812.60     69.53 o
  -3  11  18        4.20       14.59     56.40 o
  -1  11  18        6.95       60.12     36.17 o
   1  11  18      273.44      297.87     70.46 o
   3  11  18      400.94      518.95     69.66 o
   5  11  18     1872.44     2081.28    187.73 o
  -4  12  18      153.70      200.64     49.11 o
  -2  12  18     6183.86     6163.86    121.38 o
   0  12  18     2962.46     3263.53     95.55 o
   2  12  18     1026.28     1166.74     87.06 o
   4  12  18      169.40      149.50     60.48 o
  -3  13  18     2340.60     2244.00    111.59 o
  -1  13  18      732.08      746.13     59.36 o
   1  13  18       91.98      186.45     49.99 o
   3  13  18      571.35      679.20     80.88 o
  -2  14  18      268.07      317.07     44.02 o
   0  14  18        4.52       19.80     64.82 o
   2  14  18       38.82       10.39     47.43 o
  -1  15  18     1828.51     1898.67     75.13 o
   1  15  18     1445.04     1591.33    107.07 o
  -7   1  19      297.90      313.89     66.43 o
  -5   1  19      159.31      127.91     50.22 o
  -3   1  19       94.12        8.11     41.72 o
  -1   1  19       27.15       25.08     39.55 o
   1   1  19     1256.02     1333.24     86.76 o
   3   1  19     2976.53     3106.92     73.67 o
   5   1  19     2193.72     2283.54     68.33 o
   7   1  19       13.96       14.46     32.61 o
  -8   2  19     2449.08     2964.09    166.49 o
  -6   2  19        1.07      -39.86     63.22 o
  -4   2  19     3711.24     3905.60    135.20 o
  -2   2  19     3055.56     3124.84    116.70 o
   0   2  19     1015.34     1055.35     74.03 o
   2   2  19     8810.23     9034.71    138.04 o
   4   2  19       84.06       75.97     28.41 o
   6   2  19     1748.01     1964.72     68.42 o
  -7   3  19        5.17       16.99     50.01 o
  -5   3  19        5.85       -1.77     56.36 o
  -3   3  19     1329.54     1334.36     85.68 o
  -1   3  19      889.78      886.45     69.68 o
   1   3  19      200.58      274.09     36.77 o
   3   3  19     2618.88     2761.13     68.85 o
   5   3  19     9743.35    10061.57    182.74 o
   7   3  19      736.75      718.53     75.36 o
  -6   4  19     1576.71     1421.61     95.96 o
  -4   4  19     2413.04     2375.93    110.27 o
  -2   4  19     2343.68     2561.67    164.11 o
   0   4  19      728.17      729.93     64.86 o
   2   4  19      873.11      921.52     43.62 o
   4   4  19     3427.08     3492.41     95.10 o
   6   4  19      934.18     1175.88     75.06 o
  -7   5  19        3.98      -66.77     66.77 o
  -5   5  19      774.01      938.57     80.61 o
  -3   5  19     4153.25     3924.35    134.41 o
  -1   5  19      700.25      759.15     66.13 o
   1   5  19      555.58      605.03     57.99 o
   3   5  19      193.97      210.17     36.98 o
   5   5  19     5867.49     5959.54    129.17 o
   7   5  19     1548.32     1702.81    105.14 o
  -6   6  19     1190.20     1190.87     90.66 o
  -4   6  19      782.00      693.22     70.71 o
  -2   6  19       10.00       83.08     44.28 o
   0   6  19     4262.38     4340.40    102.56 o
   2   6  19      959.57      980.93     56.48 o
   4   6  19      107.58       97.63     35.76 o
   6   6  19      825.52     1020.40    116.79 o
  -7   7  19      167.81       87.22     49.12 o
  -5   7  19     1920.27     1882.98    105.22 o
  -3   7  19      804.02      815.12     73.93 o
  -1   7  19     5098.19     5049.01    205.49 o
   1   7  19      955.16     1074.79     81.04 o
   3   7  19     1315.51     1348.58     64.29 o
   5   7  19      701.36      760.13    106.37 o
  -6   8  19       35.00       42.98     47.81 o
  -4   8  19     1358.34     1143.42     87.08 o
  -2   8  19     4579.32     4378.71    253.98 o
   0   8  19      179.59      218.04     38.54 o
   2   8  19       80.93       44.18     31.90 o
   4   8  19       74.38      147.17     53.10 o
   6   8  19     1045.56     1288.80     94.81 o
  -5   9  19        3.91      -36.43     43.55 o
  -3   9  19      875.53      752.02    106.67 o
  -1   9  19     2045.36     1959.36    108.97 o
   1   9  19      390.68      304.17     40.68 o
   3   9  19      136.27      119.60     51.64 o
   5   9  19     2177.08     2101.18    109.59 o
  -4  10  19     5057.80     5363.28    140.49 o
  -2  10  19     7831.14     7566.99    198.36 o
   0  10  19        4.43      -30.71     32.80 o
   2  10  19      930.95     1022.58     59.90 o
   4  10  19      829.46      867.18     80.99 o
  -5  11  19      152.53      146.10     51.44 o
  -3  11  19     2771.07     2820.27    103.40 o
  -1  11  19      105.05       75.34     53.51 o
   1  11  19     4656.67     4688.16    195.11 o
   3  11  19       33.32        7.44     54.17 o
  -4  12  19      128.84      149.45     50.06 o
  -2  12  19      768.39      695.13     79.96 o
   0  12  19      240.22      191.38     48.72 o
   2  12  19      181.11      148.97     58.35 o
  -3  13  19     3704.12     4077.59    163.21 o
  -1  13  19      326.65      298.22     42.47 o
   1  13  19     4381.11     4963.62    132.17 o
   0  14  19       78.15       95.13     55.76 o
  -6   0  20    14499.70    15015.87    462.76 o
  -4   0  20     2838.80     3053.04    172.18 o
  -2   0  20       67.06      142.00     65.28 o
   0   0  20     9662.54     9460.85    309.05 o
   2   0  20      263.32      191.59     69.98 o
   4   0  20     2535.24     2653.09    103.01 o
   6   0  20     2383.78     2527.72    141.97 o
  -7   1  20      270.80      359.70    110.42 o
  -5   1  20     5047.76     5139.07    162.09 o
  -3   1  20     1051.18     1091.93     81.38 o
  -1   1  20       33.63       37.02     60.18 o
   1   1  20     4446.33     4382.52    136.37 o
   3   1  20     1052.06     1356.20     64.06 o
   5   1  20      370.99      382.06     42.11 o
  -6   2  20     2987.32     2996.14    129.34 o
  -4   2  20      887.76      989.11     82.87 o
  -2   2  20      944.49      816.63     70.95 o
   0   2  20     3522.85     3523.50    122.76 o
   2   2  20    10530.45    10979.66    283.21 o
   4   2  20        6.48       24.84     37.94 o
   6   2  20       11.87      -12.91     30.81 o
  -7   3  20      752.12      825.71    190.93 o
  -5   3  20     2680.07     3107.69    127.51 o
  -3   3  20      192.01      213.35    132.83 o
  -1   3  20       57.27       76.89     43.44 o
   1   3  20        5.49       24.19     40.99 o
   3   3  20      243.43      279.56     33.34 o
   5   3  20      151.43      163.21     32.62 o
  -6   4  20       27.37      -47.65     47.65 o
  -4   4  20     1327.69     1221.48     87.45 o
  -2   4  20     2345.58     2550.31    204.14 o
   0   4  20     5241.43     5231.87    168.73 o
   2   4  20     9037.28     9087.28    167.66 o
   4   4  20       31.33        9.84     32.32 o
   6   4  20     3243.73     3388.75    128.22 o
  -5   5  20      900.68      845.51     93.43 o
  -3   5  20      150.04      101.59     65.10 o
  -1   5  20       11.49       24.15     41.55 o
   1   5  20     1069.75     1192.56     62.42 o
   3   5  20     1102.31     1136.84     60.99 o
   5   5  20      441.82      506.53     53.61 o
  -6   6  20       54.76       69.11     53.66 o
  -4   6  20      424.96      433.26     63.24 o
  -2   6  20      757.55      903.36     74.80 o
   0   6  20      408.90      475.13     57.89 o
   2   6  20      591.47      655.47     72.44 o
   4   6  20      101.32       98.98     79.88 o
   6   6  20      549.17      566.59    101.52 o
  -5   7  20     1811.29     1811.78    107.51 o
  -3   7  20      287.76      371.22     57.92 o
  -1   7  20       44.28       31.48     45.44 o
   1   7  20      204.89      260.66     40.76 o
   3   7  20        2.01       63.48     50.28 o
   5   7  20      696.86      736.49     92.12 o
  -4   8  20       10.36       44.31     66.38 o
  -2   8  20     1281.26     1166.47     83.04 o
   0   8  20     2737.30     2902.35    114.81 o
   2   8  20     1376.03     1526.66     69.81 o
   4   8  20      848.87      712.98     72.64 o
  -5   9  20      184.89      195.54     54.21 o
  -3   9  20       13.74       -7.88     50.26 o
  -1   9  20      541.01      621.08     71.04 o
   1   9  20     1673.09     1655.86     72.21 o
   3   9  20      571.05      615.89     80.98 o
  -4  10  20      807.43      889.06     71.35 o
  -2  10  20      263.03      323.25     59.26 o
   0  10  20     1540.51     1754.47     95.44 o
   2  10  20      304.97      307.66     62.82 o
   4  10  20      115.31      157.55     58.57 o
  -3  11  20       38.47      -24.74     47.95 o
  -1  11  20     4158.41     3907.79    134.54 o
   1  11  20     6939.36     7254.47    229.73 o
   3  11  20      139.28       75.35     70.86 o
  -2  12  20     1223.19     1353.57     80.22 o
   0  12  20        6.13      -25.39     35.25 o
   2  12  20       66.55      -23.84     53.17 o
  -5   1  21       35.89       25.58     57.04 o
  -3   1  21      659.36      814.24    105.84 o
  -1   1  21        6.11       16.12     47.20 o
   1   1  21      974.25     1090.66    109.92 o
   3   1  21      384.74      363.07     44.24 o
   5   1  21      673.09      689.32     47.46 o
  -6   2  21     2316.95     2515.36    225.27 o
  -4   2  21      560.96      590.94     70.70 o
  -2   2  21      173.61      189.11     53.92 o
   0   2  21        4.56       24.98     41.63 o
   2   2  21       21.42       94.23     79.43 o
   4   2  21     1502.04     1679.65    107.63 o
   6   2  21     2342.35     2431.76    110.72 o
  -5   3  21     2107.30     2059.70    295.45 o
  -3   3  21     2397.56     2511.73    114.03 o
  -1   3  21     3237.76     3254.46    176.39 o
   1   3  21      516.09      452.35    115.97 o
   3   3  21      750.09      878.59    104.69 o
   5   3  21      633.44      682.63     46.05 o
  -6   4  21      983.48      854.95     85.55 o
  -4   4  21      892.04      664.59     73.85 o
  -2   4  21     1042.27     1228.63    117.82 o
   0   4  21       11.28      -10.55     66.54 o
   2   4  21      777.49      882.79     71.60 o
   4   4  21      125.85       75.61     29.91 o
  -5   5  21       91.86       77.79     51.86 o
  -3   5  21      747.98      740.79    138.41 o
  -1   5  21     1277.01     1473.70     92.94 o
   1   5  21      380.79      382.72     56.21 o
   3   5  21     2649.22     3003.92     93.68 o
   5   5  21     2050.08     2259.20    110.04 o
  -4   6  21       23.59       75.85     48.73 o
  -2   6  21    10937.43    10655.05    248.43 o
   0   6  21     7224.24     7638.04    194.49 o
   2   6  21       35.69       -0.09     45.58 o
   4   6  21      173.37      236.88     42.61 o
  -5   7  21     1358.15     1511.18    101.61 o
  -3   7  21      809.04      855.74    102.71 o
  -1   7  21     1902.95     2076.28    104.21 o
   1   7  21      886.91     1010.11     78.66 o
   3   7  21       92.53       91.78     37.15 o
  -4   8  21        2.22       -4.48     49.57 o
  -2   8  21     1239.57     1292.59     90.13 o
   0   8  21     1313.25     1518.98     90.67 o
   2   8  21       15.56       98.44     36.32 o
   4   8  21      321.29      306.47     60.76 o
  -3   9  21     3120.54     3119.85    127.52 o
  -1   9  21     3020.83     3179.77    125.88 o
   1   9  21        1.42       -8.17     42.10 o
   3   9  21      488.67      700.63    137.27 o
  -2  10  21      238.36      249.95    123.12 o
   0  10  21      203.66      235.23     53.69 o
   2  10  21      118.15      128.34     55.31 o
  -1  11  21      334.00      280.82     57.24 o
  -4   0  22      821.42      932.42    121.62 o
  -2   0  22     3263.92     3181.47    177.54 o
   0   0  22      736.07      857.75    104.38 o
   2   0  22    14651.87    15285.00    449.56 o
   4   0  22    13892.24    15377.32    450.86 o
  -5   1  22     5488.89     6046.21    208.74 o
  -3   1  22     1339.03     1372.27     94.29 o
  -1   1  22      314.26      426.52     60.38 o
   1   1  22      201.67      180.63     53.08 o
   3   1  22     2500.45     2658.90    166.94 o
  -4   2  22     1222.31     1318.05    122.67 o
  -2   2  22       32.30       33.70     98.81 o
   0   2  22      411.52      244.82     54.18 o
   2   2  22     1390.76     1458.55    211.68 o
   4   2  22      420.36      558.02     64.71 o
  -5   3  22      385.58      360.16     66.08 o
  -3   3  22       22.97       -2.68     47.84 o
  -1   3  22       83.74       58.56     49.78 o
   1   3  22     1548.47     1463.83    256.78 o
   3   3  22     1780.72     2065.42    120.16 o
  -4   4  22      218.40      333.22     63.13 o
  -2   4  22     1627.74     1742.37    101.64 o
   0   4  22       12.23       37.61     45.52 o
   2   4  22       10.72       26.32     43.80 o
   4   4  22      233.09      247.78     41.88 o
  -3   5  22        1.47       19.27     47.84 o
  -1   5  22      176.03      355.71    136.58 o
   1   5  22        3.81       32.35     43.68 o
   3   5  22       43.92       88.89     45.76 o
  -4   6  22      126.77       98.83     56.56 o
  -2   6  22       67.13      122.17     80.02 o
   0   6  22      191.73      279.66     58.05 o
   2   6  22      515.63      530.23     69.90 o
  -3   7  22     1085.62      974.12    113.95 o
  -1   7  22       64.98      101.08     52.03 o
   1   7  22     2501.42     2647.34    112.92 o
   3   7  22      688.33      751.32    148.50 o
  -2   8  22     3486.31     3572.77    134.66 o
   0   8  22      209.34      292.31     69.87 o
   2   8  22     2092.18     2333.13    105.15 o
  -1   9  22     1424.52     1398.46     93.68 o
  -3   1  23      153.50      116.83     68.38 o
  -1   1  23       74.11       76.27     56.30 o
   1   1  23       29.01        3.75     45.55 o
   3   1  23      676.91      760.55     74.51 o
  -2   2  23        4.24      -24.84     44.81 o
   0   2  23      952.69     1302.54    167.25 o
   2   2  23     3646.54     3886.30    152.43 o
  -3   3  23       16.05      -47.09     47.09 o
  -1   3  23     1767.81     1781.60    102.35 o
   1   3  23      419.90      495.13     83.72 o
   3   3  23      393.54      390.22     61.36 o
  -2   4  23      612.57      698.67     76.36 o
   0   4  23     5034.53     5319.66    163.30 o
   2   4  23     1716.80     2013.27    207.32 o
  -1   5  23     1240.58     1285.61     92.08 o
   1   5  23     1702.81     1965.12    198.83 o
   0   6  23      914.66      948.07    117.30 o
   0   0  24      539.73      477.60     97.51 o
 
